# Supplementary material for: NKGD2 Ligands (NKG2DLs) in Breast Cancer: In Silico Analysis and Narrative Review
Source: Int J Mol Sci. 2026 Feb 14;27(4):1848. doi: 10.3390/ijms27041848 (PMC12940375; doi:10.3390/ijms27041848)
Supplement: Supplementary file 1 [file ijms-27-01848-s001.zip]

Archive with 1 entries (1 files):
- ijms-4147239-supplementary.xlsx
