# Supplementary material for: NKGD2 Ligands (NKG2DLs) in Breast Cancer: In Silico Analysis and Narrative Review
Source: Int J Mol Sci. 2026 Feb 14;27(4):1848. doi: 10.3390/ijms27041848 (PMC12940375; doi:10.3390/ijms27041848)
Supplement: Supplementary file 1 [file ijms-27-01848-s001.zip › ijms-4147239-supplementary.xlsx]

## Sheet: S1 - Cell lines
Cell line	Tumour	MICA (tpm)	MICB (tpm)	ULBP1 (tpm)	ULBP2 (tpm)	ULBP3 (tpm)	RAET1E (tpm)	RAET1G (tpm)	RAET1L (tpm)	TACSTD2 (tpm)	CD274 (tpm)	NECTIN4 (tpm)	ERBB2 (tpm)
BT-474	BC	7.476	0.562	0.611	0.289	0.901	0.019	0.127	0.135	58.07	0.021	36.276	1981.36										TROP2
CAL-51	BC	22.704	25.576	2.074	1.667	9.47	0	0.097	0	0.019	0.017	0.227	75.586		20.6762	13.4542	2.23061	6.72786	3.94208	2.17081	2.95665	4.54376	212.751	11.631	27.5892	783.47
CAL-120	BC	67.544	16.248	1.227	1.633	1.26	0.027	0.449	0.26	108.296	37.13	0	19.336		6.36858	13.7342	3.59216	4.25341	1.86771	3.84318	0.286758	1.56589
CAL-148	BC	24.547	0.673	1.617	5.865	0.392	0.209	0.628	0.071	23.054	0.03	73.029	84.69		8.53468	1.3364	2.02274	1.838	1.32583	5.72305	16.7966	0
CAL-85-1	BC	79.912	46.853	0.409	7.932	8.454	0.976	0.841	0.404	377.198	42.37	12.368	72.689		2.71499	5.6707	0.306211	3.91266	0.770319	0.00733333	0.0435759	0.0354228
COLO-824	BC	0.062	0	2.35	4.535	0.425	0.256	0.058	0.175	325.987	0.142	22.427	174.047
DU-4475	BC	0.018	0.103	4.353	7.462	7.907	0.049	0	0.136	6.661	1.087	1.568	11.245										220.053	5.59355	21.8049	408.247
EVSA-T	BC	9.375	0.147	1.185	1.466	0.022	5.028	0.151	0	166.907	0.028	19.229	133.753
EFM-19	BC	14.322	28.122	0.298	0.612	0.004	0.622	1.118	0.13	222.879	0.014	23.709	156.146
EFM-192A	BC	8.907	0.651	2.911	3.173	1.358	2.059	1.08	1.289	300.225	0.069	22.292	2370.44
EFM-192B	BC	7.991	1.362	0.971	1.532	1.204	0.486	0.502	1.025	125.325	0.25	14.186	987.017
EFM-192C	BC	5.018	4.262	0.948	0.075	0.365	1.826	0.287	0.059	145.338	0.063	12.046	1020.84
ETCC-006	BC	42.753	5.149	0.073	26.993	6.418	0.318	3.895	0	14.777	22.525	0.104	7.888
ETCC-007	BC	22.485	4.428	0.326	21.111	12.177	2.171	15.759	0.182	445.829	1.513	0.031	36.784
HCC-1143	BC	41.191	28.746	5.388	14.466	8.77	5.905	3.876	24.491	452.434	1.238	9.019	37.266
HCC-1599	BC	19.226	1.389	2.926	4.688	2.854	5.27	0.271	3.458	551.662	0.141	136.912	87.785
HCC-1937	BC	20.181	4.856	0.515	5.075	2.344	3.34	2.877	1.033	861.003	1.804	23.928	67.404
HS-578T	BC	68.743	4.002	7.993	8.914	2.912	0.243	0.477	0	0.032	1.512	0.04	19.988
HDQ-P1	BC	27.453	21.06	4.986	16.218	1.47	0.062	0.813	1.427	109.226	10.263	2.006	26.926
IPH-926	BC	19.97	11.047	0.138	0	0	0.017	0.054	0	91.575	0.032	21.137	286.074
JIMT-1	BC	42.383	6.146	2.784	18.024	3.497	0.246	2.443	1.471	537.889	14.932	5.402	274.479
KPL-1 (MCF-7)	BC	22.103	4.079	8.166	7.084	14.38	0.096	0.307	3.699	146.473	0	15.941	58.894
MFM-223	BC	20.474	3.963	0.009	10.337	0.066	0.049	0.137	0.074	51.388	0.07	36.447	52.158
MCF-7	BC	39.177	10.555	1.286	5.869	1.973	0.172	1.028	0.165	128.106	0.026	14.112	41.992
MDA-MB-231	BC	43.691	21.707	0.022	7.597	4.024	2.445	0.831	0.067	20.214	25.97	0.055	38.178
MDA-MB-453	BC	32.335	1.812	0.793	1.375	0.644	0.064	0.019	0	201.964	0.062	26.148	482.302
MDA-MB-468	BC	31.84	19.614	4.002	5.941	4.11	0.211	0.915	0.203	542.844	0.11	42.068	22.057
SK-BR-3	BC	0.028	0.058	2.202	3.139	5.624	8.458	0.805	0.299	199.171	0.755	29.292	3154.19
T-47D	BC	13.919	46.277	1.28	3.71	1.258	1.513	0.896	0	166.984	0.039	32.342	57.657
697	LL-100	5.895	11.032	0	0.082	0.595	0	0	0	0	0.49	0.009	3.104
BV-173	LL-100	7.616	9.495	0.544	0.205	0.932	0	0	0	0	0.279	0	6.787
BC-3	LL-100	23.458	20.402	0.04	0	0	0	0	0	0.025	0.035	0.019	1.318
BJAB	LL-100	2.171	18.142	0.07	3.444	2.516	0	0.02	0.327	0	0.031	0	4.613
BCBL-1	LL-100	8.495	26.381	0	0	0.014	0.193	0	0	0	0.117	0.105	3.471
BONNA-12	LL-100	9.294	15.995	0.177	0.117	0.41	0	0.049	0.029	5.641	28.188	1.42	4.261
CMK	LL-100	12.547	11.822	0.496	0.271	0.207	0	0	0	0	0.052	0.009	1.4
CML-T1	LL-100	2.393	15.174	1.095	6.136	0.1	0.192	0	0.031	0.042	0.097	0.082	6.334
CRO-AP2	LL-100	13.236	36.138	0	0	0.028	0	0	0	0	0.013	0.234	2.546
CRO-AP5	LL-100	6.095	19.861	0	0	0.04	0	0	0	0.075	0.248	0.027	1.719
CCRF-CEM	LL-100	4.439	19.324	27.88	9.49	0.089	0.101	0	0	0	0.123	0.014	1.609
DAUDI	LL-100	6.49	15.389	6.769	0	0.198	0.058	0	0	0	1.923	0.034	6.153
DOHH-2	LL-100	7.539	13.531	0.007	0.517	0.638	0	0	0	0	0.087	0.026	5.536
DEL	LL-100	15.18	37.869	5.509	10.916	0.874	12.023	0.374	0	0	158.653	0.018	1.528
DND-41	LL-100	9.786	22.684	3.701	2.784	0.039	0	0	0	0	0.719	0.027	1.927
DERL-7	LL-100	15.535	37.101	0.191	9.749	1.85	0.059	0.31	0	0	1.152	1.288	5.039
EOL-1	LL-100	9.964	13.379	0.912	0.273	0.627	0.202	0.226	0	0	0.102	0	0.852
ELF-153	LL-100	41.815	29.682	3.101	2.14	1.204	0.373	0.274	0	0.063	3.708	0.015	1.998
EM-2	LL-100	22.171	8.736	0.127	1.227	1.907	0	0	0	0	0.089	0.094	1.804
F-36P	LL-100	4.205	3.47	0.272	0.13	0	0	0.086	0	0.018	5.993	0.018	0.569
GRANTA-519	LL-100	7.67	17.588	0.214	0.26	0.32	0.019	0	0	0.022	10.067	0.291	2.537
HH	LL-100	13.373	12.6	0.997	10.71	2.78	0	0	0.089	0	0.07	0	0.324
HPB-ALL	LL-100	8.425	31.752	0.017	0.117	0.089	0	0	0.069	0.097	0.131	0.032	4.433
HC-1	LL-100	14.046	17.688	0.012	0.064	0.079	0	0	0	0.3	31.32	0.811	3.079
HG-3	LL-100	13.297	14.055	0	0	0.005	0	0	0	1.959	18.726	0.95	1.936
HDLM-2	LL-100	6.656	15.934	9.322	6.834	3.202	1.671	0.017	1.278	0	98.114	0.005	2.765
HEL	LL-100	16.301	18.637	0.234	0.443	0.229	0.148	1.316	0	0	7.084	0.018	2.599
HL-60	LL-100	6.883	5.88	1.233	0	0.011	0	0	0	0	0.086	0	1.158
HAIR-M	LL-100	5.365	10.822	0.016	0.335	0	0	0	0	0.559	8.089	0.237	2.507
JEKO-1	LL-100	3.725	12.56	2.215	0.098	0.704	0.05	0	0	0	0.131	0	2.696
JVM-2	LL-100	6.909	12.387	0	0.027	0.026	0	0	0.108	0	14.2	2.023	2.591
JVM-3	LL-100	13.128	11.556	0.025	0.033	0.284	0	0	0	0.045	75.324	1.446	1.82
JVM-13	LL-100	10.072	9.888	0.03	0.12	0.148	0	0	0.014	0	23.509	0.291	2.055
JURKAT	LL-100	9.786	23.672	6.56	11.299	0.096	0.197	0.323	0	0.009	1.336	0.034	1.088
KG-1	LL-100	11.529	21.655	1.13	0	0.643	0.204	0	0	0	0.455	0.022	2.391
K-562	LL-100	15.266	10.744	2.294	0.505	0.121	0	0.337	0	0	0	0.038	5.681
KHYG-1	LL-100	4.612	28.661	8.559	3.071	12.706	0	0	0	0	0.43	0.015	2.389
KU-812	LL-100	8.72	6.639	0.226	0.633	1.657	0.228	0.313	0	0.022	0.345	0.032	1.648
KOPN-8	LL-100	7.775	21.733	0.015	0.336	3.797	0	0	0	0	0.267	0.023	1.195
KCL-22	LL-100	29.37	12.488	10.98	7.668	2.117	10.901	0.408	0	0	0.233	0.017	1.677
KM-H2	LL-100	13.619	11.04	0.725	1.313	0.028	0	0.033	14.691	0.025	2.853	4.113	2.79
KASUMI-1	LL-100	3.114	8.382	1.014	2.28	1.813	0	0.049	0	0	0.01	0	0.874
KMS-12-BM	LL-100	4.761	15.925	0	0	0.166	0	0.027	0	0	0.12	0	3.831
L-363	LL-100	3.372	13.846	0	0.029	0.011	0	0	0	0	0.082	0.063	0.409
L-428	LL-100	16.652	15.574	3.653	3.646	5.793	0.039	0	0	0	4.529	0.067	2.49
L-1236	LL-100	14.134	31.523	0.501	0.483	2.778	0.059	0.126	0	0.046	29.455	0.023	0.175
LP-1	LL-100	3.109	27.557	0	0	0.734	0	0	0	0.049	0.097	0	2.207
LAMA-84	LL-100	11.503	15.867	2.962	0.298	0.041	1.319	0.129	0	0.14	1.51	0.032	2.91
ME-1	LL-100	8.281	9.894	0	0	0	1.199	0.444	0	0.036	0.151	0	0.682
MINO	LL-100	3.665	12.219	0.179	0.086	0.691	0	0	0	0	0.643	0	2.028
M-07e	LL-100	7.32	8.805	0	0	0.052	0	0.09	0	0	0.262	0.132	1.847
MEC-1	LL-100	8.308	28.347	0.611	0.104	0.118	0.015	0	0	0.216	8.394	0.013	2.149
MONO-MAC-6	LL-100	11.446	22.941	0.149	1.202	4.13	0.049	0.267	0	0.012	0.025	0.078	1.244
MKPL-1	LL-100	8.101	5.463	0.248	0.406	0.026	0.163	0.463	0	0.016	0.418	0.03	2.604
MEGAL	LL-100	8.864	7.577	0.015	2.237	0.08	0.012	0.89	0	0.081	1.848	0.02	3.782
MUTZ-3	LL-100	10.587	14.425	0.014	0.038	0	0	0.101	0	0.186	0.111	0.032	1.01
MOTN-1	LL-100	18.965	31.456	4.269	3.212	1.207	0.017	0	0	0	2.17	0.043	1.829
MOLT-4	LL-100	3.91	14.367	8.28	1.629	0.037	0	0	0	0	0.516	0.022	3.766
MOLM-13	LL-100	9.947	7.301	0.032	0.058	1.012	0.155	0	0	0	0	0.293	0.504
MOLM-20	LL-100	16.221	8.269	0.137	0.058	1.982	0.652	0.057	0	0.08	0.175	0.273	2.845
NB-4	LL-100	5.415	11.364	0.017	0	0.018	0	0	0	0.009	0.094	0.036	1.583
NK-92	LL-100	8.387	29.007	0.069	0	0.078	0.006	0	0	0.007	0.711	0.014	6.131
NC-NC	LL-100	9.384	12.154	0.008	0.022	0	0	0	0	0.015	20.494	0.815	2.766
NU-DHL-1	LL-100	9.231	15.369	0.9	1.067	0.455	0.095	0	0	0.026	0.147	0	1.85
NALM-1	LL-100	6.488	16.351	5.212	2.024	0.882	0	0.065	0	0	0.434	0.049	2.529
NALM-6	LL-100	17.034	19.062	0.924	11.583	10.338	0.026	0	0	0	1.655	0	2.617
OPM-2	LL-100	4.292	22.714	5.19	0	0.487	0	0	0	0	0.71	0.157	1.318
OCI-LY3	LL-100	3.712	4.473	0.33	0.744	1.047	0.037	0	0	0	11.211	0.066	2.423
OCI-LY7	LL-100	11.12	22.973	1.187	0.58	1.458	0	0	0	0.009	0.151	0.018	5.519
OCI-LY19	LL-100	5.879	17.817	0.115	0.424	0.343	0	0	0	0	0.211	0.019	1.101
OCI-M2	LL-100	24.193	22.8	3.613	5.334	0.017	0.017	2.034	0	0.02	0.08	0.01	3.906
OCI-AML3	LL-100	11.267	3.45	0.111	0.637	0.262	0	0.156	0	1.582	0.008	0.08	0.439
PGA-1	LL-100	6.578	20.972	0	0	0.006	0	0	0	0.02	21.107	0.613	2.372
REH	LL-100	14.371	28.515	0.804	1.456	1.916	0	0	0	0	0.048	0.023	2.268
RI-1	LL-100	7.064	26.709	0.07	0.048	0.633	0	0	0	0	0.928	0.105	1.703
RPMI-8226	LL-100	10.02	16.135	0.708	0	0.687	0.058	0	0	0	0.865	0.015	1.48
RPMI-8402	LL-100	11.015	23.701	0.381	1.198	0.022	0	0	0	0	0.528	0.02	2.963
RAJI	LL-100	3.665	8.978	0.023	0.895	0.225	0	0	0	0	1.282	0.035	1.298
REC-1	LL-100	3.066	6.872	0.375	0.541	0.218	0	0.062	0	0	0.247	0	3.49
RAMOS	LL-100	7.992	40.743	10.775	0	0.492	0	0	0	0	0.164	0	2.717
SUP-HD1	LL-100	2.944	6.432	3.511	3.046	0.036	0	0	5.713	0	158.951	5.815	1.664
SUP-M2	LL-100	23.552	89.329	0.662	9.754	2.152	31.102	0.393	0.027	0	49.762	0.809	2.476
SET-2	LL-100	10.549	10.674	0.216	0.964	0.605	0.123	0.6	0	0	5.793	0.029	4.14
SU-DHL-1	LL-100	12.944	46.749	0.012	6.598	2.213	0.295	0.213	0	0	77.127	0.158	2.363
SU-DHL-4	LL-100	2.928	9.504	0.13	0.864	1.211	0	0	0	0	0.053	0	4.058
SU-DHL-6	LL-100	8.223	36.186	0.007	0.524	1.021	0	0	0	0	0.24	0	0.674
SEM	LL-100	14.897	20.704	1.699	2.781	3.607	0	0	0	0	0.276	0.011	13.509
SKNO-1	LL-100	10.614	10.492	0.72	0.07	0.027	2.644	0.046	0	0	0.068	0.012	0.597
SR-786	LL-100	19.823	37.648	0.012	32.776	2.894	17.203	0	0.065	0	5.328	0.059	1.21
TF-1	LL-100	10.783	11.037	3.786	0.797	0.368	0.341	0.415	0	0.028	1.299	0.009	1.798
THP-1	LL-100	10.214	10.957	3.876	1.688	0.938	0.075	0	0	0.136	0.236	0.146	3.902
TK-6	LL-100	2.983	30.996	0	0.037	0.16	0.099	0.061	0	0	0.039	0.025	2.931
U-266	LL-100	8.563	92.199	0.248	0.11	0.021	0.043	0	0	0.025	0.78	0.05	2.954
U-937	LL-100	14.544	20.991	3.636	6.551	3.353	0.276	0.537	0.261	0.025	0.84	0.037	1.127
U-2932	LL-100	4.391	13.084	0.146	0.096	1.029	0	0	0	0	0.461	0.011	1.313
U-2940	LL-100	2.969	20.766	2.242	1.501	1.737	0	0	0	0	34.078	1.472	3.497
U-2946	LL-100	2.654	10.581	0.06	0.03	2.105	0	0	0	0	0.147	0.015	0.918
UT-7	LL-100	7.748	6.605	0.107	0.205	0.026	2.982	0.738	0	0.024	0.959	0.023	1.116
VAL	LL-100	0.529	10.503	1.891	0.334	1.139	0	0	0	0	1.428	0.027	2.903
WSU-DLCL2	LL-100	8.568	22.209	0.903	1.325	0.701	0	0	0	0	0.031	0	3.85
YT	LL-100	1.014	13.477	0.02	3.008	0.021	0	0	0	0	0.294	0.056	0.598
CHP-126	NB	0	0.049	0.297	1.301	0.922	0	0	0	0.034	0	0.249	9.478
CHP-134	NB	0	0.021	0.368	0.369	0.885	0	0	0	0	0.036	0.083	7.292
CCLF_PEDS_0051_T	NB	30.544	4.378	0.207	7.169	2.386	24.3	71.352	0	0.156	1.186	0.015	46.708
GI-ME-N	NB	21.479	2.173	0.494	3.463	2.346	0.172	0.71	0	0	10.179	0.286	23.378
IMR-32	NB	0	0	0.763	1.957	4.877	0.124	0.138	0	0.145	0.015	0.064	1.282
KELLY	NB	0	0	1.968	1.956	2.195	0	0	0	0	0	0.031	0.182
LS	NB	0.201	0.021	0.107	0.125	2.434	0	0.054	0	0	0.186	0.042	2.674
LAN-1	NB	0	0	7.421	3.052	0.314	0	0	0	0	0.014	0	4.214
LAN-2	NB	0	0	3.422	0.266	0	0	0	0	0	0.144	0.011	1.399
LAN-5	NB	0	0.215	0.251	1.625	0.519	0	0	0	0	0.217	0.527	5.122
LAN-6	NB	0	0	0.082	0.074	0.035	0	0	0	0.026	0.601	3.637	4.895
MHH-NB-11	NB	0	0.007	0.221	0.151	0.005	0.024	0.036	0	0	0	0.171	1.017
NMB	NB	0	0	4.63	3.183	0.832	0	0	0	0	0.095	0.026	12.421
NBL-S	NB	0	0	0.275	0.094	0.006	0	0	0	0.022	0.011	0.132	3.842
NGP	NB	0	0	0.015	0.041	0.008	0	0.169	0	0	0	0.117	9.369
SH-SY5Y	NB	0.32	0.166	0.07	0.139	0.211	0.02	0.441	0	0.024	7.228	0.2	2.149
SIMA	NB	0	0.099	2.65	0.472	0.007	0	0	0	0	0.063	1.017	7.54
SK-N-BE(2)	NB	0.514	3.57	0.385	1.915	0.375	0	0.061	0	0.085	0.55	0.042	0.448
RBL7	RB	0.188	0.989	0.429	6.246	2.333	0	0.079	0.101	0	0.225	0.643	8.173
RBL13	RB	0	0	0.075	2.225	0.44	0	0.031	0	0	0.036	0.126	11.647
RBL14	RB	0.302	0.871	0.202	5.762	0.786	0.022	0.05	0	0	0.244	0.109	8.038
RBL15	RB	0.932	9.013	0.017	0.597	0	0	0.125	0	0	0.067	1.154	10.108
RBL18	RB	0	0	0.026	5.05	0.75	0	0	0	0	0.015	0.242	10.945
RBL20	RB	0	0	0.107	1.946	1.207	0	0	0	0	0.245	0.228	6.652
RBL30	RB	0.088	0.191	0.183	12.938	0.225	0	0.04	0.048	0	0.033	0.909	8.416
WERI-RB-1	RB	8.284	16.014	0.964	1.994	1.525	0	0	0	0.023	0.199	2.062	22.103
Y-79	RB	0	0.124	0.023	0.743	0.023	0	0	0	0	0.046	0.551	4.972

## Sheet: S2 - Breast cancer
Cell line	Origin		Primary/Metastasic	ER	PR	AR	HER2	TNBC	Cluster	PAM50 Subtype	MICA (tpm)	MICB (tpm)	ULBP1 (tpm)	ULBP2 (tpm)	ULBP3 (tpm)	RAET1E (tpm)	RAET1G (tpm)	RAET1L (tpm)	TACSTD2 (tpm)	CD274 (tpm)	NECTIN4 (tpm)	ERBB2 (tpm)
BT-474	Breast ductal carcinoma	invasive	P	++	++	++	+++		A	luminal	7.476	0.562	0.611	0.289	0.901	0.019	0.127	0.135	58.07	0.021	36.276	1981.36
CAL-51	Breast adenocarcinoma	invasive	M				+	yes	B	basal-like	22.704	25.576	2.074	1.667	9.47	0	0.097	0	0.019	0.017	0.227	75.586
CAL-120	Breast adenocarcinoma	invasive	M					yes	B	basal-like	67.544	16.248	1.227	1.633	1.26	0.027	0.449	0.26	108.296	37.13	0	19.336
CAL-148	Breast adenocarcinoma	invasive	M			+	+	yes	A	luminal	24.547	0.673	1.617	5.865	0.392	0.209	0.628	0.071	23.054	0.03	73.029	84.69
CAL-85-1	Breast adenocarcinoma	invasive	M				+	yes	B	basal-like	79.912	46.853	0.409	7.932	8.454	0.976	0.841	0.404	377.198	42.37	12.368	72.689
COLO-824	Breast carcinoma	invasive	M				+	yes	B	basal-like	0.062	0	2.35	4.535	0.425	0.256	0.058	0.175	325.987	0.142	22.427	174.047
DU-4475	Breast ductal carcinoma	invasive	M					yes	B	luminal	0.018	0.103	4.353	7.462	7.907	0.049	0	0.136	6.661	1.087	1.568	11.245
EVSA-T	Breast ductal carcinoma	invasive	M	+++	++	++	++		A	luminal	9.375	0.147	1.185	1.466	0.022	5.028	0.151	0	166.907	0.028	19.229	133.753
EFM-19	Breast adenocarcinoma	invasive	M	+			+++		A	luminal	14.322	28.122	0.298	0.612	0.004	0.622	1.118	0.13	222.879	0.014	23.709	156.146
EFM-192A	Breast adenocarcinoma	invasive	M	+			+++		A	luminal	8.907	0.651	2.911	3.173	1.358	2.059	1.08	1.289	300.225	0.069	22.292	2370.44
EFM-192B	Breast adenocarcinoma	invasive	M	++	+	+	+++		A	luminal	7.991	1.362	0.971	1.532	1.204	0.486	0.502	1.025	125.325	0.25	14.186	987.017
EFM-192C	Breast ductal carcinoma	in situ	P					yes	B	basal-like	5.018	4.262	0.948	0.075	0.365	1.826	0.287	0.059	145.338	0.063	12.046	1020.84
ETCC-006	Breast ductal carcinoma	in situ	P				+	yes	B	luminal	42.753	5.149	0.073	26.993	6.418	0.318	3.895	0	14.777	22.525	0.104	7.888
ETCC-007	Breast carcinoma	invasive	M				++		A	luminal	22.485	4.428	0.326	21.111	12.177	2.171	15.759	0.182	445.829	1.513	0.031	36.784
HCC-1143	Breast ductal carcinoma	invasive	P				+	yes	B	basal-like	41.191	28.746	5.388	14.466	8.77	5.905	3.876	24.491	452.434	1.238	9.019	37.266
HCC-1599	Breast ductal carcinoma	invasive	P				+	yes	B	basal-like	19.226	1.389	2.926	4.688	2.854	5.27	0.271	3.458	551.662	0.141	136.912	87.785
HCC-1937	Breast ductal carcinoma	invasive	P				+	yes	B	basal-like	20.181	4.856	0.515	5.075	2.344	3.34	2.877	1.033	861.003	1.804	23.928	67.404
HS-578T	Breast ductal carcinoma	invasive	P				+	yes	B	luminal	68.743	4.002	7.993	8.914	2.912	0.243	0.477	0	0.032	1.512	0.04	19.988
HDQ-P1	Breast carcinosarcoma	invasive	P					yes	B	luminal	27.453	21.06	4.986	16.218	1.47	0.062	0.813	1.427	109.226	10.263	2.006	26.926
IPH-926	Breast lobular carcinoma	invasive	M				++		A	luminal	19.97	11.047	0.138	0	0	0.017	0.054	0	91.575	0.032	21.137	286.074
JIMT-1	Breast ductal carcinoma	invasive	M				++		B	luminal	42.383	6.146	2.784	18.024	3.497	0.246	2.443	1.471	537.889	14.932	5.402	274.479
KPL-1 (MCF-7)	Breast adenocarcinoma	invasive	M	+++		+++	+		A	luminal	22.103	4.079	8.166	7.084	14.38	0.096	0.307	3.699	146.473	0	15.941	58.894
MFM-223	Breast adenocarcinoma	invasive	M	+++			+		A	luminal	20.474	3.963	0.009	10.337	0.066	0.049	0.137	0.074	51.388	0.07	36.447	52.158
MCF-7	Breast carcinoma	invasive	M					yes	B	basal-like	39.177	10.555	1.286	5.869	1.973	0.172	1.028	0.165	128.106	0.026	14.112	41.992
MDA-MB-231	Breast carcinoma	invasive	M			+++	++		A	luminal	43.691	21.707	0.022	7.597	4.024	2.445	0.831	0.067	20.214	25.97	0.055	38.178
MDA-MB-453	Breast carcinoma	invasive	M					yes	B	basal-like	32.335	1.812	0.793	1.375	0.644	0.064	0.019	0	201.964	0.062	26.148	482.302
MDA-MB-468	Breast ductal carcinoma	invasive	M			+++		yes	A	luminal	31.84	19.614	4.002	5.941	4.11	0.211	0.915	0.203	542.844	0.11	42.068	22.057
SK-BR-3	Breast adenocarcinoma	invasive	M				++		A	luminal	0.028	0.058	2.202	3.139	5.624	8.458	0.805	0.299	199.171	0.755	29.292	3154.19
T-47D	Breast ductal carcinoma	invasive	M	+++	+++	++	++		A	luminal	13.919	46.277	1.28	3.71	1.258	1.513	0.896	0	166.984	0.039	32.342	57.657

## Sheet: S3 - GTEx
Nº	AGE	SEX	MICA (Ntpm)	MICB (Ntpm)	ULBP1 (Ntpm)	ULBP2 (Ntpm)	ULBP3 (Ntpm)	RAET1E (Ntpm)	RAET1G (Ntpm)	RAET1L (Ntpm)
GTEX-1117F-2826-SM-5GZXL	60-69 years	female	27	2.2	0.6	3.1	10.5	0.1	0.3	0
GTEX-111YS-1926-SM-5GICC	60-69 years	male	8.4	2.1	0	0.1	1.1	0.9	0.3	0
GTEX-1122O-1226-SM-5H113	60-69 years	female	26.3	2.1	0	0.2	0.5	0.2	0.2	0
GTEX-117XS-1926-SM-5GICO	60-69 years	male	44.4	2.7	0	0.2	1.5	0.1	0.3	0
GTEX-117YX-1426-SM-5H12H	50-59 years	male	15.4	1.9	0.1	0.8	1.8	0.1	0.2	0
GTEX-1192X-2326-SM-5987X	50-59 years	male	30.5	1.9	0	0.3	1.2	0.5	0.8	0
GTEX-11DXW-0626-SM-5N9ER	40-49 years	male	37.7	2.4	0	0.3	0.3	0.5	1	0
GTEX-11DXY-2326-SM-5GICW	60-69 years	male	38.6	2.8	0	1.4	3.1	0.2	0	0
GTEX-11DXZ-1926-SM-5GZZL	50-59 years	male	33.2	1	0	0.4	1.1	0.2	0.1	0
GTEX-11DZ1-0326-SM-5N9BN	50-59 years	male	25.2	3	0.9	7.3	7.5	0.7	0.6	0
GTEX-11EI6-0626-SM-5985T	60-69 years	male	33.7	4.1	0	0.3	0.4	0.6	1	0.1
GTEX-11EM3-1326-SM-5N9C6	20-29 years	female	20.4	0.7	0	0	0.6	0.1	0	0.1
GTEX-11EMC-2026-SM-5A5JV	60-69 years	female	30	2.2	0	0.3	0.7	0.9	0.8	0
GTEX-11EQ9-1826-SM-5Q5AJ	30-39 years	male	16.4	2.1	0	0.2	1.2	0.2	0.5	0
GTEX-11GS4-2126-SM-5A5KR	60-69 years	male	31.3	6	0	0.1	0.6	0.5	1.2	0
GTEX-11GSO-1926-SM-5A5K3	60-69 years	male	44.1	3.4	0	0.5	1.7	0.2	0.7	0
GTEX-11GSP-0926-SM-9WYSG	60-69 years	female	38.3	1.4	0	0.3	0.2	0	0.8	0.2
GTEX-11I78-2226-SM-5PNYA	50-59 years	female	26.2	1.4	0	0.1	0.6	0	0.2	0
GTEX-11LCK-2426-SM-5HL5F	30-39 years	male	37.2	2.4	0	0.5	2.3	0.7	0.5	0
GTEX-11NSD-0926-SM-5N9DR	20-29 years	male	41.9	1.6	0	0.5	0.4	0.5	0.8	0
GTEX-11NV4-2026-SM-5N9DG	60-69 years	male	45.5	1.8	0	0.4	1.4	0.2	0.7	0
GTEX-11O72-2126-SM-5N9FO	40-49 years	male	19.2	2.5	0	1.9	1.4	0.7	0.7	0
GTEX-11OF3-1926-SM-59889	60-69 years	male	47.7	3.4	0	0.7	0.5	0.4	0.6	0
GTEX-11ONC-2126-SM-5HL6E	60-69 years	male	35.4	2.6	0	0.6	0.8	0.2	0.7	0
GTEX-11P7K-0726-SM-5EGKX	30-39 years	male	5.7	3	0	0	0.2	0.2	0.3	0
GTEX-11P81-1926-SM-5BC53	30-39 years	female	19.3	1.6	0	0.4	0.7	0.3	0.3	0.1
GTEX-11P82-1326-SM-5HL62	20-29 years	male	17.2	0.9	0	1.2	3.1	0.2	0.1	0
GTEX-11PRG-0826-SM-5EQ6A	50-59 years	male	37.8	3.4	0	0.2	0.4	1	0.6	0
GTEX-11TT1-2126-SM-5GU5Y	20-29 years	male	37.8	0.7	0	0.2	0.6	0.8	0.5	0
GTEX-11TUW-1826-SM-5BC5D	60-69 years	male	23.1	1.2	0	1.5	0.9	0.1	0	0
GTEX-11WQC-1726-SM-5GU4W	60-69 years	male	31.2	2.3	0	0	0.3	0.4	0.6	0.1
GTEX-11WQK-2426-SM-5GU5C	50-59 years	male	39.5	3.1	0.2	2.5	1.7	0.1	0	0
GTEX-11ZTS-2926-SM-GHWOW	60-69 years	female	45	3.4	0	1.2	0.6	0.5	0.8	0
GTEX-11ZTT-2326-SM-5EQLG	60-69 years	female	16.6	0.5	0	1.1	1.9	0.3	0.1	0
GTEX-11ZUS-0826-SM-5FQUY	30-39 years	male	42.3	3.5	0	1.4	0.8	0.4	0.7	0
GTEX-1211K-1926-SM-5EQLB	60-69 years	female	16.2	1.1	0	0.3	0.6	0.2	0.2	0
GTEX-1269C-2426-SM-5FQSN	60-69 years	female	23.4	1.4	0.1	1.4	0.8	0.5	0.7	0.5
GTEX-12BJ1-1826-SM-5HL9N	60-69 years	male	16.7	1.7	0	0.3	1.2	0.1	0.6	0
GTEX-12C56-0726-SM-HAV3J	20-29 years	male	33.8	0.9	0	0.7	1.5	0.5	0.4	0
GTEX-12KS4-0126-SM-5Q5A5	30-39 years	male	19.9	1.7	0.2	1.6	7	0.5	0.8	0
GTEX-12WSA-0926-SM-GHWO8	60-69 years	male	27.3	2.3	0.1	0.9	3.1	0.3	0.7	0
GTEX-12WSK-2226-SM-5GCO5	40-49 years	female	33.7	1.7	0	0.1	0.8	0.3	0.6	0.1
GTEX-12WSM-1726-SM-5BC6J	60-69 years	male	22.8	1.6	0	0.7	2	0.3	0.1	0
GTEX-12WSN-1326-SM-5GCNT	40-49 years	male	19.6	1.9	0	0.4	1.9	0.6	0.4	0
GTEX-12ZZX-1126-SM-5EGKB	40-49 years	female	40.3	0.8	0	0.3	0.4	0	0.7	0
GTEX-13113-5013-SM-7SB7G	60-69 years	female	19.4	1.6	0.2	0.6	3.4	0.7	0.3	0
GTEX-1313W-0826-SM-5EQ4T	50-59 years	female	31.9	1.1	0	1.2	0.4	0.4	0.9	0
GTEX-1314G-1226-SM-5BC6D	30-39 years	male	38.3	3.5	0	0.4	0.5	0.7	1	0
GTEX-131XW-0726-SM-5EGK3	50-59 years	female	42.7	0.6	0	0.1	0.5	0	0.9	0
GTEX-131YS-0626-SM-5EGKL	60-69 years	female	47.4	0.8	0	0.1	0.6	0.1	0.9	0
GTEX-132AR-0826-SM-5EGK6	50-59 years	female	19.9	2.1	0.2	2.5	1.6	0.4	1.1	0
GTEX-132NY-0826-SM-5K7Y7	60-69 years	male	46.6	2.9	0	0.6	0.6	0.3	2	0
GTEX-132Q8-1426-SM-5EGK7	60-69 years	male	27.4	1.1	0	0.3	3.3	0.3	0.2	0
GTEX-133LE-1726-SM-5K7VQ	20-29 years	female	22	0.9	0	0.2	0.8	0.3	0.6	0
GTEX-1399U-1826-SM-5PNZ1	50-59 years	female	16.1	0.7	0	0.3	1	0.2	0.1	0
GTEX-139T6-1626-SM-5PNYZ	50-59 years	male	31.1	0.9	0	0.5	2.4	0.2	0.3	0
GTEX-139T8-0826-SM-G8OLO	60-69 years	male	61.6	1.6	0	0.2	0.5	0.1	2.1	0.2
GTEX-139TU-0626-SM-5KM3X	60-69 years	male	25.9	2.7	0	0.8	1.3	0.5	0.6	0
GTEX-13CF2-2026-SM-5K7VI	60-69 years	male	47	3.9	0	0.4	0.4	0.1	0.4	0
GTEX-13CF3-2126-SM-5IFJP	60-69 years	female	22.7	0.9	0.2	1.4	5.7	0.2	0	0
GTEX-13D11-1026-SM-5IJFB	50-59 years	female	27.8	1.5	0	0.1	0.8	0.2	0	0
GTEX-13FHO-0826-SM-5L3E8	60-69 years	male	37.5	3.2	0	0.3	0.4	0.2	0.8	0
GTEX-13FLV-2526-SM-G8W75	50-59 years	male	23.6	2.3	0	0	0.3	0.2	0.7	0.1
GTEX-13FTW-1426-SM-5LZWZ	40-49 years	male	33	2	0	0.7	1.1	0.4	0.2	0
GTEX-13FTX-1126-SM-5N9EN	20-29 years	female	22.5	2.4	0.1	1	2.4	0.4	0.3	0
GTEX-13FTY-2226-SM-5J1ND	40-49 years	female	34.7	2.6	0	0.1	0.2	0.3	1.1	0.2
GTEX-13JVG-2326-SM-HPAGF	60-69 years	male	32.5	5.3	0	0.7	1	1.7	0.4	0
GTEX-13N11-1726-SM-5J1OJ	50-59 years	female	18.8	1.5	0	0.1	0.8	0.2	0.7	0
GTEX-13N1W-0626-SM-5MR4U	70-79 years	male	24.2	1.1	0.1	2.2	4.9	0	0.2	0
GTEX-13NZ8-0126-SM-5IJCT	60-69 years	female	25.1	1.5	0	0.9	0.7	0.6	0.4	0
GTEX-13NZ9-1026-SM-5MR5K	50-59 years	male	28.9	4.1	0	0.1	0.3	0.4	2.4	0
GTEX-13NZB-2126-SM-5MR4Y	30-39 years	male	39.8	5	0	0.1	0.1	0.7	1.1	0
GTEX-13O3O-0826-SM-5K7WE	60-69 years	female	28.6	1.1	0	0.5	1	0.2	0.5	0
GTEX-13O3P-0826-SM-5L3DH	50-59 years	male	23.4	0.8	0	0.1	0.4	0.3	0.6	0.3
GTEX-13O3Q-2226-SM-5KM4O	50-59 years	male	29.9	2.1	0.1	1.1	0.8	1	2.4	0.2
GTEX-13O61-1826-SM-5KM4I	60-69 years	male	17.4	1.5	0	0.6	1.8	0.6	0.4	0
GTEX-13OVH-2826-SM-GHWQ3	70-79 years	male	27.4	2.3	0.3	1.4	25.4	0.2	0	0
GTEX-13OW5-2226-SM-5L3HC	60-69 years	male	26.8	2.4	0	0.2	0.4	0.9	0.5	0.2
GTEX-13OW8-0226-SM-5K7UP	60-69 years	male	36.4	1.5	0	0.5	0.7	0.3	0.5	0
GTEX-13PL6-2926-SM-5L3I2	40-49 years	female	56.2	1.1	0	0.2	0.4	0.1	1.4	0
GTEX-13PVQ-1026-SM-5KM3M	50-59 years	male	14.3	1.2	0.1	1.8	3.7	0.1	0.1	0
GTEX-13PVR-2226-SM-5PNXG	60-69 years	female	19.5	1.3	0	0.2	1	0.2	0.1	0
GTEX-13QIC-2326-SM-5LU5N	60-69 years	female	24.2	1.2	0	0.4	0.7	0.4	0.5	0
GTEX-13QJ3-0826-SM-5PNV5	50-59 years	male	33.8	9.6	0	0.7	0.6	0.4	0.7	0
GTEX-13QJC-2126-SM-5PNXF	60-69 years	female	35.3	1.3	0	0.3	0.8	0.9	1.1	0
GTEX-13S86-1226-SM-5S2OA	40-49 years	male	31.8	2	0.1	1.7	1	0.7	0.7	0
GTEX-13SLW-2526-SM-62LDQ	70-79 years	male	52.2	3.1	0	0.2	0.4	1.6	0.7	0
GTEX-13SLX-2326-SM-5ZZWE	50-59 years	female	34	1.3	0	0.3	0.5	0.1	0.1	0.1
GTEX-13VXU-2826-SM-664MA	50-59 years	male	28.5	2.1	0	1.5	2.1	0.4	0.6	0
GTEX-13W3W-1226-SM-5LU4H	60-69 years	female	20.8	1.4	0	0.2	0.6	0.3	0.5	0
GTEX-13W46-0826-SM-5LU3H	50-59 years	male	33.6	1.4	0.9	1.3	0.9	0.2	0.4	0
GTEX-13X6I-0426-SM-GHWO7	60-69 years	male	31.1	3.6	0.1	2.5	7.4	0.6	0.1	0
GTEX-13X6J-0926-SM-GHWOT	50-59 years	male	36.4	2.6	0	0.9	0.7	0.4	1	0
GTEX-144GL-2026-SM-5LU3O	50-59 years	male	41.7	1.5	0	1	0.5	0.2	0.5	0
GTEX-144GM-0926-SM-5O994	20-29 years	male	18.6	1.5	0	0.6	0.4	0.1	0.2	0
GTEX-145LT-0726-SM-5S2VM	40-49 years	male	34	3.9	0	0	0.3	0.6	1.2	0
GTEX-145ME-5011-SM-GHWQC	40-49 years	female	19	1.4	0.1	0.3	2.1	0.2	0	0
GTEX-145MF-2226-SM-7EPIR	50-59 years	male	46	2.4	0	0.2	1.2	0.6	1.2	0
GTEX-145MN-1926-SM-5MR7J	30-39 years	male	26.3	2	0.1	0.2	1.1	0.4	0.3	0
GTEX-145MO-0826-SM-5NQBL	60-69 years	male	26.2	3.2	0.1	1.6	3.9	0.7	0.2	0
GTEX-146FH-0826-SM-5MR5U	50-59 years	female	23.4	2.3	0	0.6	0.5	0.5	1.2	0
GTEX-14753-2426-SM-5LU8U	60-69 years	male	40.6	1.4	0	2.7	7.8	0.3	0.8	0
GTEX-147F4-2826-SM-5NQBN	50-59 years	male	28	3.2	0	0.3	0.5	0.1	0.5	0
GTEX-14A5I-0726-SM-5TDEB	50-59 years	female	18.5	0.9	0	0.5	0.7	0.4	0.4	0.3
GTEX-14AS3-1626-SM-5S2OY	40-49 years	female	34.7	1.2	0	0.5	0.3	0.2	1	0.1
GTEX-14B4R-1226-SM-5TDDT	30-39 years	male	27.6	1.2	0	1.1	2.6	0.8	0.4	0
GTEX-14BMU-1626-SM-5TDE7	20-29 years	female	23.6	1.4	0	0.2	0.9	0.1	0.4	0.1
GTEX-14BMV-0626-SM-5PNUT	50-59 years	male	36.5	1.3	0	0.8	0.8	0.3	0.6	0
GTEX-14DAR-1326-SM-7DUEG	50-59 years	male	26	1.2	0	0.3	3.7	0.1	0.1	0
GTEX-14E6C-1326-SM-62LEQ	40-49 years	male	29.4	3	0	1.2	5.6	0.1	0.3	0
GTEX-14E6E-1326-SM-5S2NR	30-39 years	male	27.8	1.8	0	0.7	1	0.4	0	0
GTEX-14E7W-0826-SM-62LEJ	70-79 years	male	33.6	2.4	0	0.6	0.6	0.6	0.8	0
GTEX-14H4A-2526-SM-5YYAY	40-49 years	female	17.2	0.7	0	0.2	1.2	0.3	0.2	0
GTEX-14ICK-2426-SM-6EU27	40-49 years	male	20.9	2.4	0.1	1.1	2.5	0.4	0.5	0.1
GTEX-14LLW-0626-SM-62LFC	70-79 years	female	50.4	2.4	0.1	0.7	0.2	0.3	0.5	0.1
GTEX-14PHY-1926-SM-5YY95	60-69 years	female	27.2	2	0	0.1	0.6	0.1	0.3	0
GTEX-14PJ4-2126-SM-6ETZJ	60-69 years	male	28.8	1.7	0	0.8	2.5	0.4	0.9	0
GTEX-14PJN-1326-SM-GNINW	30-39 years	male	29.8	1.4	0	0.8	2.9	1	0.3	0
GTEX-14PJO-0726-SM-69LO8	60-69 years	male	31	5	0.2	3.8	4.6	0.7	0.4	0
GTEX-14PKU-0426-SM-6EU1P	40-49 years	female	26.8	1	0	0.1	0.7	0.3	0.4	0
GTEX-14PN4-0626-SM-62LFP	50-59 years	male	17.3	3.5	0	0.2	0.6	0.3	0.4	0
GTEX-15CHQ-0426-SM-HL9UE	60-69 years	male	20.4	0.6	0	0.6	0.9	0.2	0.2	0.1
GTEX-15D1Q-1026-SM-G8W79	40-49 years	male	45.8	2.9	0	0.2	0.5	0.4	1.8	0
GTEX-15EOM-5019-SM-793DK	20-29 years	female	48.8	1.5	1.2	2.3	2.3	0.2	0.2	0.1
GTEX-15ER7-1626-SM-6PAMZ	20-29 years	female	20.6	1.3	0	0.2	0.4	0.1	0.7	0
GTEX-15ETS-0626-SM-7KUMX	40-49 years	female	19.1	1.3	0.1	0.3	1.4	0.3	0.2	0.2
GTEX-15FZZ-0726-SM-7KUFZ	30-39 years	female	23.1	1	0	0.1	0.3	0.2	0.5	0
GTEX-15G19-2126-SM-6M48J	60-69 years	male	38	2.9	0	1.2	0.4	0.9	1	0
GTEX-15G1A-1426-SM-GOR15	30-39 years	male	26.7	2	0	0.1	0.5	0.9	0.7	0
GTEX-15RJE-2626-SM-7KFT1	40-49 years	male	35.6	4.3	0	1.5	4.3	0.2	0.6	0
GTEX-15SHW-1326-SM-6PAL8	60-69 years	male	32.5	3.8	0	0.5	0.5	0.3	0.7	0
GTEX-15UF6-0126-SM-6PAMB	70-79 years	female	38.1	1.4	0.1	0.6	0.8	0.5	0.3	0
GTEX-15UF7-0726-SM-6M46D	40-49 years	male	32.8	3	0	1.5	1.3	0.4	0.1	0
GTEX-15UKP-1126-SM-GPI9N	20-29 years	male	25.7	2.9	0	0.7	1.1	2.2	0.8	0
GTEX-169BO-1126-SM-7MGWN	50-59 years	male	39	2.5	0	0.3	3.2	1.4	0.9	0
GTEX-16AAH-1026-SM-GNTBY	50-59 years	male	22.2	3.2	0.1	1.6	4.1	0.8	0.5	0
GTEX-16BQI-1026-SM-7KUEA	30-39 years	female	18.1	1.3	0	0.4	2	0.1	0.1	0
GTEX-16MTA-0626-SM-GNIOV	50-59 years	male	20.2	1.9	0	0.7	2.8	0.2	0.1	0
GTEX-16NFA-1926-SM-GMXBM	50-59 years	male	20	1.8	0	0.6	2.1	0.8	0.5	0
GTEX-16NGA-0826-SM-718AF	40-49 years	female	20.1	0.9	0	0.3	0.7	0.2	0.5	0
GTEX-16NPV-0926-SM-GNTBN	50-59 years	female	28.4	1.7	0	0.9	1	0.4	1	0
GTEX-16XZZ-1326-SM-GMXCD	60-69 years	male	34.5	1.8	0.1	1.8	8.7	0.2	0.2	0
GTEX-16YQH-2826-SM-6PAMY	30-39 years	male	33.2	2.2	0	1.5	0.5	0.1	0.1	0
GTEX-17EUY-1926-SM-7DUF6	20-29 years	male	21.4	3.2	0	0.3	0.9	0.3	0.6	0
GTEX-17EVP-0226-SM-79OND	40-49 years	male	26.3	3.2	0	0.1	0.4	0.5	1.1	0
GTEX-17EVQ-0426-SM-7LG57	70-79 years	male	34.3	1.4	0	0	0.7	0.4	0.9	0
GTEX-17F96-2426-SM-7IGLN	70-79 years	male	43.7	2.9	0	0.7	1.9	0.3	0.2	0
GTEX-17F97-2526-SM-7EWDV	50-59 years	male	37.9	2.4	0.1	0.7	2.8	0.8	0.9	0.5
GTEX-17F98-0526-SM-79OK5	40-49 years	female	15	0.9	0	0.5	1.9	0.3	0.4	0
GTEX-17F9E-2526-SM-7MGW2	50-59 years	male	22.8	1.4	0	1.4	3.6	0.7	0.4	0
GTEX-17GQL-0326-SM-7LG5U	60-69 years	male	24.7	1.6	0	0.1	2.8	0.7	0	0
GTEX-17HG3-0126-SM-7IGNH	30-39 years	female	35.3	1.7	0	0.2	0.5	0.3	0.2	0.2
GTEX-17HGU-1326-SM-79OKB	50-59 years	male	23	2.3	0	0.5	0.5	0.6	0.7	0
GTEX-17HHE-1426-SM-7EPH4	50-59 years	male	33.4	2.5	0	0.1	0.3	0.4	0.8	0
GTEX-17HHY-0926-SM-793C1	50-59 years	male	20.8	3.4	0	0.2	0.5	0.4	0.3	0
GTEX-17JCI-0726-SM-7EPH1	60-69 years	female	41.1	0.9	0	0.5	1	0.3	0.9	0.2
GTEX-17KNJ-2026-SM-7LG53	50-59 years	male	44.5	1.8	0	0.1	0.5	0.7	1.7	0
GTEX-17MF6-0326-SM-7EPH5	40-49 years	male	28.6	3	0.1	1	3.3	0.6	0.6	0
GTEX-17MFQ-0926-SM-7LG4S	20-29 years	male	26.5	2	0	0.5	0.5	0.3	0.9	0
GTEX-183FY-1126-SM-7DHLJ	20-29 years	male	16.8	2.8	0	1	2.7	0.5	0.6	0
GTEX-183WM-0726-SM-7LTAA	70-79 years	female	43.4	4	0.4	2.6	2.1	1.6	0.3	0
GTEX-18465-2026-SM-718AP	50-59 years	male	32.8	1.9	0	0.7	1	0.1	0.2	0
GTEX-18A66-1726-SM-7LG5N	60-69 years	male	19.3	1.6	0	1.1	1.6	0.6	0.6	0
GTEX-18A6Q-0926-SM-7LG4N	60-69 years	male	35	1.7	0	0.7	0.6	0.5	0.7	0
GTEX-18A7A-0726-SM-7LTAI	50-59 years	female	36.9	1	0	0.4	0.6	0.2	1.3	0
GTEX-18A7B-2626-SM-7LG55	70-79 years	male	30.5	3.3	0	0.5	3	0.1	0	0
GTEX-18D9A-1526-SM-7LG4J	30-39 years	female	21.6	2.1	0	0.5	3.6	0.4	0.5	0
GTEX-18QFQ-0826-SM-718AX	30-39 years	male	24.2	2.9	0	0.1	0.7	0.7	0.2	0
GTEX-1A3MV-1626-SM-731C1	30-39 years	male	16.4	2.7	0	0.3	1.8	0.5	0.1	0
GTEX-1A3MX-2726-SM-718B6	60-69 years	male	30	2	0	3.7	6.5	0.5	0	0
GTEX-1A8G7-2426-SM-731AK	60-69 years	male	29.8	2	0	0.8	1.1	0.5	0.6	0
GTEX-1AMEY-1026-SM-718AA	30-39 years	female	43.5	0.9	0.1	0.4	1.8	0.5	0.1	0
GTEX-1AX8Z-0926-SM-731AW	60-69 years	male	26.6	2.7	0	0.3	0.7	0.6	1.3	0
GTEX-1AX9I-0726-SM-73KWV	60-69 years	male	30.3	2.8	0	1.1	3.1	0.4	0.2	0
GTEX-1AX9J-1126-SM-731B7	60-69 years	male	18.7	1.6	0	0.3	1.4	0.7	0.4	0
GTEX-1B8KE-1226-SM-73KWK	50-59 years	male	13.2	3.1	0	0.9	3.7	1	0.9	0
GTEX-1B8KZ-1526-SM-7DUG7	50-59 years	male	43.5	2.2	0	0.4	0.6	0.7	1.9	0
GTEX-1B8L1-2426-SM-9WYTE	60-69 years	male	32.2	1.3	0	0.6	0.7	0.4	0.6	0
GTEX-1B932-0826-SM-73KXG	40-49 years	female	24.5	1.4	0	0.4	0.5	0.2	0.7	0
GTEX-1B933-2526-SM-7IGO5	50-59 years	female	38.7	1.4	0	0.6	1	0.5	0.4	0
GTEX-1B97I-0426-SM-79OL7	40-49 years	male	13.7	2.8	0	0.1	0.8	0.9	0.4	0
GTEX-1B97J-0426-SM-79OLQ	50-59 years	female	17.9	1.4	0	0	0.7	0.2	0.3	0
GTEX-1BAJH-0826-SM-7EWEF	70-79 years	male	36.5	5.9	0	0.2	0.7	0.5	0.1	0
GTEX-1C475-1226-SM-7SB72	40-49 years	female	13.7	1	0	0.1	0.8	0.5	0.5	0
GTEX-1C64O-0726-SM-7DUFU	60-69 years	male	29.3	1.7	0	0.3	1.3	0.3	0.5	0
GTEX-1C6VQ-0426-SM-79OOX	50-59 years	male	29.7	3.2	0.3	2.3	5.1	0.5	0.2	0
GTEX-1C6VS-0726-SM-7EPHF	60-69 years	male	17.9	1.5	0.2	0.8	0.8	0.5	0.5	0
GTEX-1C6WA-2426-SM-7SB86	60-69 years	male	27.8	2.5	0	0.5	1.5	0.4	0.4	0
GTEX-1CAMR-1426-SM-793BO	20-29 years	male	22.4	0.6	0	0.5	3.5	0.1	0.2	0
GTEX-1CAMS-1426-SM-7IGPM	40-49 years	female	30.3	1.3	0.1	0.6	0.4	0	0.2	0
GTEX-1CB4E-0226-SM-79OLW	60-69 years	male	31.3	3	0	0.1	0.4	1.4	0.7	0
GTEX-1CB4G-2326-SM-79OOI	60-69 years	male	35.2	3.8	0	0.3	0.5	0.5	0.6	0.1
GTEX-1CB4J-1826-SM-7EWF9	60-69 years	male	27.1	0.8	0	0.3	0.3	0.3	0	0
GTEX-1E2YA-2726-SM-7IGPW	50-59 years	male	26.4	2.8	0	0.3	2	0.5	0.2	0
GTEX-1EKGG-2626-SM-7IGPY	60-69 years	male	38.7	1.9	0	1.6	0.7	0.1	0.9	0
GTEX-1EN7A-1426-SM-7PBY4	40-49 years	male	38.5	1.7	0	0.2	0.6	0.2	0.4	0
GTEX-1EU9M-2826-SM-7EWFH	60-69 years	male	23.1	3.8	0	0.5	1.1	0.6	0.5	0
GTEX-1EWIQ-1726-SM-7SB7T	70-79 years	female	35.1	2.4	0	0.9	0.5	0.3	1.1	0
GTEX-1F5PK-2126-SM-7PC28	50-59 years	male	14.3	1.4	0	0.7	2.2	0.1	0	0
GTEX-1F5PL-1026-SM-7RHI1	40-49 years	female	10.1	0.9	0	0.2	1.2	0.5	0.2	0
GTEX-1F6I4-2526-SM-7SB8F	60-69 years	male	18.2	2.9	0	0	0.3	0.3	0.5	0.1
GTEX-1F75A-1826-SM-7SB8G	50-59 years	male	35.1	4.2	0	0.4	0.6	0.5	0.7	0
GTEX-1F75B-0626-SM-7SB8A	50-59 years	male	24.6	2.4	0.2	1.3	6.2	0.5	0.1	0
GTEX-1F75I-2026-SM-7SB7N	40-49 years	male	24.7	4.5	0.1	0	0.4	0.9	0.9	0
GTEX-1GF9U-1726-SM-7MGY5	40-49 years	female	43.4	3.1	0.1	0.9	0.8	0.5	0.2	0
GTEX-1GF9V-2526-SM-7SB8K	60-69 years	male	26	1.2	0.1	1	1.2	0.3	0.7	0.1
GTEX-1GF9X-1026-SM-ACKX2	40-49 years	female	22.5	1.4	0	0.3	0.4	0.2	0.7	0.3
GTEX-1GMR2-1926-SM-9MQLZ	50-59 years	male	16	1.1	0	0.3	2.2	0.1	0	0
GTEX-1GMR3-2626-SM-7RHHG	40-49 years	male	48.2	5.7	0	0.2	0.2	0.4	1.4	0
GTEX-1GMR8-0726-SM-9KNVI	50-59 years	female	17	0.9	0	0.3	0.3	0.7	0.4	0
GTEX-1GMRU-0826-SM-9WYT7	50-59 years	male	38.3	4.5	0	0.1	0.4	0.7	0.9	0.1
GTEX-1GN1U-0526-SM-9KNTT	50-59 years	female	35.1	0.9	0	0.1	0.2	0	0.4	0
GTEX-1GN1W-1926-SM-7P8TH	50-59 years	female	28.6	1.2	0	0.1	0.4	0.1	0.5	0
GTEX-1GN2E-2226-SM-9WG6J	60-69 years	male	23.7	4.3	0	0.3	0.4	0.7	0.9	0
GTEX-1GPI6-0626-SM-7RHHJ	60-69 years	male	38	4.1	0	0.6	0.2	0.2	1.1	0.1
GTEX-1GPI7-0926-SM-7PC3J	20-29 years	male	31.1	1.2	0	0.2	1.4	0.5	0.4	0
GTEX-1GZ2Q-2626-SM-7MXV9	40-49 years	male	33.6	2.4	0	0.2	0.5	0.4	0.3	0.2
GTEX-1GZ4H-0326-SM-7P8QX	50-59 years	female	25.3	1	0	0.2	0.6	0.4	0.1	0
GTEX-1GZ4I-2826-SM-9MQK5	50-59 years	male	35.7	3.6	0	0.8	1	0.4	0.8	0.1
GTEX-1GZHY-0726-SM-9WG6B	50-59 years	female	25.2	1	0	0.8	0.8	0.2	0.6	0.2
GTEX-1H11D-1526-SM-9MQJY	40-49 years	male	24.1	1.8	0	0.9	1.6	0.2	0.7	0
GTEX-1H1CY-2226-SM-9WG7E	60-69 years	female	25	1.3	0.2	1.1	0.8	0.5	0.8	0
GTEX-1H1DG-0526-SM-9YFLN	70-79 years	male	35.6	1.9	0.3	0.7	0.5	0.2	0.7	0
GTEX-1H1E6-0926-SM-9YFLT	30-39 years	male	16.2	2.9	0	0.1	0.6	0.9	0.3	0
GTEX-1H1ZS-0126-SM-9YFKQ	70-79 years	male	27.6	1	0	0.6	3.5	0.3	0.3	0
GTEX-1H23P-0726-SM-9WG7K	60-69 years	male	30.3	2.2	0.1	1.8	4	0.3	0.1	0
GTEX-1H3VY-0926-SM-ACKXE	50-59 years	male	19.3	2.8	0	1.6	1.8	0.8	0.5	0
GTEX-1H4P4-2226-SM-9MQKQ	50-59 years	male	24.2	2	0	0.9	0.3	0.3	0.9	0
GTEX-1HBPM-0126-SM-ARL9E	60-69 years	female	32.1	1.3	0.2	1.3	8.1	0.7	0.4	0
GTEX-1HC8U-0826-SM-ADEIL	40-49 years	female	26	1.9	0	0.7	0.6	0.3	1.1	0
GTEX-1HCU7-1026-SM-ADEIP	50-59 years	male	27.6	2.4	0.1	1.1	1.3	0.7	0.3	0
GTEX-1HCU8-0126-SM-ADEHH	60-69 years	female	20.3	3.6	0.6	3.1	4.4	0.5	0.1	0.1
GTEX-1HCU9-0326-SM-9WYSC	20-29 years	male	24.1	3	0	0.9	1.6	0.4	0	0
GTEX-1HCUA-0726-SM-ACKVU	50-59 years	female	27.1	1	0	0.2	0.4	0	0.4	0
GTEX-1HCVE-2626-SM-ADEJ8	50-59 years	male	24	3.5	0	0.1	0.4	0.4	0.1	0
GTEX-1HFI6-2126-SM-GOQZX	40-49 years	male	48.9	3.2	0	0.2	0.4	1	0.6	0.1
GTEX-1HFI7-0126-SM-CGQFQ	50-59 years	female	15.7	1.1	0	0.7	5.7	0.4	0.1	0
GTEX-1HKZK-1826-SM-ADEJ2	40-49 years	male	12.2	2.2	0	0.1	0.2	0.6	0.6	0
GTEX-1HR98-0426-SM-COH36	60-69 years	male	24	2.4	0.2	1.4	1.6	0.2	0.2	0
GTEX-1HR9M-2426-SM-ACKXI	60-69 years	male	20	3.2	0.3	1.8	4.5	0.3	0.7	0.1
GTEX-1HSEH-2026-SM-ADEHN	60-69 years	male	22.3	1.4	0	0.9	3.5	0.3	0	0
GTEX-1HSGN-1526-SM-A9SMO	40-49 years	female	19.8	1.3	0	0.3	0.4	0.2	0.2	0
GTEX-1HSKV-2026-SM-CMKGX	60-69 years	male	24	3.8	0	0.2	0.4	0.7	0.4	0
GTEX-1HSMO-0826-SM-ADEIV	60-69 years	male	36.4	3.7	0.7	5.6	5.4	0.3	0.4	0
GTEX-1HT8W-2226-SM-CGQEC	30-39 years	male	71.4	2.3	0	1	0.5	0.4	1.2	0
GTEX-1HUB1-1626-SM-CM2SL	60-69 years	male	46.2	6.4	0	0.1	0.6	0.4	0.9	0
GTEX-1I19N-2826-SM-CL55D	70-79 years	male	64.3	2.9	0	0.8	0.8	0.5	1	0
GTEX-1I1GP-0426-SM-COH3N	50-59 years	male	32.7	1.1	0	1.8	0.7	0	0.4	0
GTEX-1I1GS-2026-SM-GNTCB	60-69 years	male	42.6	1.7	0	0.5	0.9	0.2	0.6	0
GTEX-1I1GT-1126-SM-ARL7J	60-69 years	female	19	2.2	0	0.2	0.8	0.5	0	0.2
GTEX-1I1GU-1026-SM-ADEHJ	40-49 years	male	20.8	2.3	0.2	0.7	4.6	0.3	0	0
GTEX-1I1GV-2426-SM-CGQFM	60-69 years	male	31.1	2.9	0	0.6	1.5	0.3	0.3	0
GTEX-1I1HK-2426-SM-ADEHX	60-69 years	male	27.7	3.1	0	0.2	0.4	0.8	1.3	0
GTEX-1I4MK-1626-SM-CM2TJ	50-59 years	female	15	1.7	0	0.4	1.7	0.7	0.3	0
GTEX-1I6K6-0826-SM-ARL7Z	30-39 years	male	26.7	2.1	0	0.1	0.3	0.6	0.8	0
GTEX-1I6K7-1026-SM-A9SLK	40-49 years	male	23.6	2.6	0	0.3	0.3	0.4	0.6	0.1
GTEX-1ICG6-1326-SM-ACKWR	70-79 years	female	15	0.7	0.1	0.9	4.2	0.3	0	0
GTEX-1ICLY-1726-SM-B2LVT	50-59 years	male	25.2	1.6	0.4	1.9	4.1	0.7	0.5	0.1
GTEX-1ICLZ-0426-SM-B2LW2	60-69 years	male	36.9	2.7	0.1	2.2	0.9	1.5	0.9	0
GTEX-1IDFM-0426-SM-B2LVV	60-69 years	male	65.4	2.2	0.8	3.6	5.1	0.2	0.6	0.2
GTEX-1IDJE-0826-SM-CKZNZ	50-59 years	female	20	2	0	0.1	0.8	0.3	0.3	0
GTEX-1IDJF-2326-SM-ARL86	20-29 years	male	26.7	1.8	0	1.4	4.3	0.4	0.6	0
GTEX-1IDJH-2226-SM-E6CJV	70-79 years	male	61.2	1.5	0.2	1.2	1.3	0.8	1.7	0
GTEX-1IDJU-1826-SM-CMKHV	60-69 years	female	26.3	2.1	0	0.3	1.1	0.3	0.2	0
GTEX-1IE54-0626-SM-ARL8D	40-49 years	female	32	0.8	0	0.4	0.5	0	0.8	0
GTEX-1IGQW-0926-SM-ADEH6	60-69 years	male	38.8	2.4	0.2	1.2	0.9	0.4	0.5	0
GTEX-1IKJJ-2326-SM-COH3U	60-69 years	male	31.4	8.9	0	0.2	1	0.6	0.2	0
GTEX-1IKOE-1326-SM-CE6T6	30-39 years	female	17.5	1	0	0.1	1	0.2	0.5	0
GTEX-1IKOH-2326-SM-CM2TW	60-69 years	female	35.1	1.4	0	0.5	0.4	0.2	0.2	0.1
GTEX-1IOXB-1926-SM-ARL8E	50-59 years	male	48.5	1.1	0.1	1.9	1.3	0.3	1.7	0
GTEX-1IY9M-2726-SM-CMKG5	60-69 years	male	16.2	3.7	0	0.3	0.4	1.2	0.8	0
GTEX-1J8EW-2626-SM-CL53E	60-69 years	female	33.2	1.5	0	0.7	0.6	0	0.2	0
GTEX-1J8Q2-2726-SM-A9G2X	60-69 years	male	36	2.6	0.1	0.7	1.1	1	0.6	0
GTEX-1J8Q3-1326-SM-CMKI1	60-69 years	male	25.5	1.9	0	0.3	1	0.2	0.4	0
GTEX-1J8QM-2026-SM-ARZMW	60-69 years	female	19.6	1.5	0	0.2	0.7	0.3	0.1	0.1
GTEX-1JJE9-2326-SM-ARL8Q	70-79 years	male	65.9	1.7	0	0.6	0.3	0.8	0.5	0.7
GTEX-1JK1U-1826-SM-ARL8W	60-69 years	male	32.4	3.6	0	0.1	1	0.5	0.7	0
GTEX-1JKYN-0726-SM-ARZMY	30-39 years	male	19.6	2.4	0	0.6	1.4	0.6	0	0
GTEX-1JKYR-0926-SM-CMKGJ	20-29 years	male	32.7	2	0	0.2	0.7	0.2	0.3	0
GTEX-1JMLX-2026-SM-CMKGN	50-59 years	male	27.2	1.3	0.1	0.7	1.9	0.3	0.5	0
GTEX-1JMOU-2026-SM-CMKGU	60-69 years	female	32.2	3.3	0.1	2.2	3.4	0.3	0.3	0.1
GTEX-1JMPY-0526-SM-CL54O	30-39 years	male	18.1	3.3	0	0.1	0.6	0.2	0.2	0
GTEX-1JMPZ-1626-SM-COH31	30-39 years	male	51.7	3.1	0	0	0.6	0.1	0.8	0
GTEX-1JMQK-2626-SM-COH2W	60-69 years	male	26.9	3.5	0	0.1	0.3	0.1	0.4	0
GTEX-1JN6P-2426-SM-ARL99	60-69 years	male	44.2	1.8	0	2	2.3	0.9	0.2	0
GTEX-1K2DA-1726-SM-CGQGS	50-59 years	male	25	2.3	0	0	0.3	0.4	0.6	0
GTEX-1K9T9-1426-SM-DIPFQ	50-59 years	female	26.5	2.1	0.1	0.6	0.3	0.2	1	0
GTEX-1KAFJ-0226-SM-DIPEL	50-59 years	male	35.9	4.2	0	0.1	0.3	0.5	0.6	0
GTEX-1KANA-2026-SM-DIPFB	20-29 years	male	22.4	2.6	0	0.1	0.5	0.8	0.3	0
GTEX-1KANC-1426-SM-CYPT9	50-59 years	female	11.9	1.4	0	0.5	2.1	0.1	0	0
GTEX-1KD4Q-2326-SM-D4P3M	40-49 years	male	44.9	1.9	0	0.6	0.8	1	0.9	0
GTEX-1KD5A-1926-SM-DKPQA	50-59 years	male	18.9	1.4	0	0.9	0.5	0.3	0.1	0
GTEX-1KWVE-2726-SM-HKZZU	30-39 years	male	88.4	1.5	0	0.8	0.7	0.1	1.1	0.3
GTEX-1KXAM-1026-SM-CY8IA	60-69 years	male	12.9	1.8	0	0.2	0.7	0.3	0.7	0
GTEX-1L5NE-2126-SM-CY8IH	50-59 years	male	19.8	1.8	0	0.9	2.2	0.3	0.1	0
GTEX-1LBAC-0926-SM-CXKY9	20-29 years	male	19.5	2.6	0	0.3	0.3	0.3	0.5	0
GTEX-1LC47-1226-SM-D4P44	60-69 years	male	25	1.9	0	1.5	4.4	1	0.6	0
GTEX-1LG7Z-0726-SM-CXKYD	30-39 years	male	21.7	2.6	0	0.4	1.2	0.3	0.6	0
GTEX-1LGRB-1826-SM-CNPQL	50-59 years	female	15.9	1.9	0	0.8	1.1	0.3	0.3	0
GTEX-1LNCM-0226-SM-DIPF4	50-59 years	female	43.5	3.8	0	0.5	0.1	0.3	0.8	0
GTEX-1LSNM-1326-SM-E9TJ1	50-59 years	male	16.5	2.4	0	0.2	0.8	0.6	0.3	0
GTEX-1LSVX-2426-SM-E6CJX	60-69 years	male	44.2	2.3	0	1	2	0.3	0.2	0
GTEX-1LVAM-0926-SM-E9TJ2	50-59 years	female	17.9	1.1	0	0.1	0.3	0.4	0.6	0
GTEX-1LVAN-1326-SM-CNPQE	50-59 years	female	31	0.9	0	0.2	0.3	0.3	0.3	0
GTEX-1LVAO-1826-SM-GMXBO	60-69 years	male	27.4	2.1	0.3	1.9	1.8	0.4	0	0.1
GTEX-1M4P7-2626-SM-E9U5F	60-69 years	male	51.1	3	0.1	0.7	1.2	0.2	0.6	0
GTEX-1M5QR-2526-SM-E9U5P	40-49 years	male	22.9	1.9	0	0.1	0.6	0.7	0.5	0
GTEX-1MA7W-1026-SM-DKPQK	20-29 years	female	18.6	1.9	0	0	0.4	0.4	0.2	0
GTEX-1MA7X-1626-SM-E9U5B	60-69 years	male	32.9	2.8	0	0.8	1	0.1	0.3	0
GTEX-1MCC2-2126-SM-EWRON	30-39 years	female	24.6	0.7	0	0.4	0.6	0.6	0.2	0
GTEX-1MCQQ-1626-SM-G8ON6	60-69 years	male	40.3	4.1	0	0.3	0.9	0.9	0.7	0
GTEX-1MCYP-0126-SM-E6CIS	20-29 years	female	30.4	1.2	0	0.1	0.3	0.4	0.6	0
GTEX-1MGNQ-0926-SM-GOR1F	40-49 years	male	23.8	2.1	0	0.1	0.7	0.6	0.3	0
GTEX-1MJK2-2226-SM-EVYCR	50-59 years	male	46.3	3.2	0	0.2	0.3	0.3	1.1	0
GTEX-1MJK3-1126-SM-E9J3F	20-29 years	male	19.4	1.6	0	0.6	4.6	0.5	0.4	0
GTEX-1N2DV-2226-SM-G8LMH	40-49 years	male	26.4	1.1	0	0.2	1.5	0.2	0.4	0
GTEX-1N2DW-2626-SM-GMXAW	50-59 years	male	37.8	9.1	0	0.1	0.3	0.4	1.3	0
GTEX-1N2EE-2126-SM-E8VNN	60-69 years	male	31.2	5.4	0	0.3	0.8	0.9	0.8	0
GTEX-1N2EF-2226-SM-E9J33	60-69 years	male	22.5	2.1	0	1.9	1.2	0.1	0.4	0
GTEX-1N5O9-1126-SM-DTXEQ	60-69 years	male	28.5	5.5	0	0.1	0.6	0.6	0.6	0
GTEX-1NHNU-0926-SM-E9J2T	50-59 years	male	13.5	0.8	0	0.3	2.2	0.6	0.2	0
GTEX-1NUQO-2226-SM-E9U68	20-29 years	female	16.8	0.3	0.1	0.3	0.5	0.1	0.2	0.3
GTEX-1NV8Z-2826-SM-E8VME	60-69 years	male	52.4	2.4	0	1.1	0.6	0.3	0.5	0
GTEX-1OFPY-1826-SM-GMXAV	60-69 years	male	27.9	3	0	0.3	0.5	0.5	0.9	0
GTEX-1OKEX-0826-SM-E9J2B	60-69 years	male	23.6	1.7	0	0.1	2.1	0.3	0.5	0
GTEX-1P4AB-1826-SM-E76PU	50-59 years	male	33.2	1.3	0	0.1	0.3	0.1	0.3	0.1
GTEX-1PBJJ-1426-SM-G8OMZ	30-39 years	male	26.6	1.8	0	0.8	1	0.5	1.7	0
GTEX-1PDJ9-1126-SM-EXUSW	20-29 years	male	26.2	1.9	0	0.1	0.7	0.5	0.3	0
GTEX-1PFEY-0326-SM-HAV3R	30-39 years	male	29.8	1.9	0	0.4	3.4	0.4	0.2	0
GTEX-1POEN-0926-SM-DTX88	30-39 years	female	28.1	0.9	0	0.2	0.7	0.1	0.4	0
GTEX-1PPGY-1526-SM-EVYBK	60-69 years	male	41.5	2.8	0.1	0.9	0.6	0.8	1.4	0.1
GTEX-1PPH7-0826-SM-E8VNX	40-49 years	male	26.8	1.8	0.1	1.6	4.9	0.8	0.5	0
GTEX-1QCLY-1626-SM-DTXDW	30-39 years	male	21.4	5.1	0	0.1	0.2	0.4	0.3	0
GTEX-1QCLZ-2326-SM-DTXDO	60-69 years	female	21.7	0.9	0	0.6	0.9	0.5	0.2	0.2
GTEX-1QEPI-0926-SM-DTXF3	60-69 years	female	20.4	1.4	0	1.1	0.9	0.2	1	0.1
GTEX-1QMI2-0726-SM-E9J4F	60-69 years	male	33.7	2.8	0	1	2.1	0.4	0.9	0
GTEX-1QP28-1226-SM-E9J2M	50-59 years	female	19.6	1.5	0	0.5	1.3	0.9	0.8	0
GTEX-1QP29-1726-SM-E8VMQ	50-59 years	male	29.4	3.2	0	0.1	0.4	0.8	0.6	0.2
GTEX-1QP2A-0726-SM-GMXCH	50-59 years	male	21	1.1	0	0.3	1.1	0.2	0.4	0
GTEX-1QP67-0526-SM-EY5Y7	40-49 years	female	22.4	1.7	0.1	0.8	2.3	0.2	0.3	0
GTEX-1QP6S-2426-SM-EY5YY	40-49 years	male	24	1.5	0	0.1	1	0.3	0.6	0.2
GTEX-1QP9N-1826-SM-E8VMP	30-39 years	male	25.4	0.6	0	0.7	2.5	0.9	0.4	0
GTEX-1QPFJ-2026-SM-EVYBE	30-39 years	female	25.8	1.3	0	0.7	1	0.1	0.1	0
GTEX-1QW4Y-1026-SM-DTXE2	30-39 years	male	26.9	1.1	0	0.9	0.5	0.1	0.4	0
GTEX-1R46S-2526-SM-E8VN2	60-69 years	female	21.1	0.9	0.2	0.7	1.5	0.4	0.2	0
GTEX-1R7EU-1226-SM-E8VMR	60-69 years	male	20.5	2.9	0	0.2	0.3	0.6	0.2	0
GTEX-1R7EV-1526-SM-E8VOD	40-49 years	male	32.5	1.3	0	0.3	2.6	0.1	0.1	0
GTEX-1R9JW-0326-SM-EAZ45	30-39 years	female	42.7	2.5	0	0.4	0.9	0.2	0.9	0
GTEX-1R9K4-0826-SM-EY5ZF	60-69 years	male	34	1.1	0.3	6.4	7.1	0.1	0.3	0
GTEX-1R9K5-0826-SM-G8ON4	50-59 years	male	15	2.7	0	0.3	0.3	0.4	0.8	0
GTEX-1R9PM-1826-SM-EVYBH	20-29 years	male	35.7	2.4	0	0.3	0.4	0.2	0.3	0
GTEX-1R9PN-0326-SM-DTX85	40-49 years	female	13.6	0.7	0	0.4	0.5	0.1	0.2	0
GTEX-1RAZQ-1226-SM-EWRNL	30-39 years	male	31.5	5.5	0	0.1	0.3	0.8	0.5	0
GTEX-1RAZS-1226-SM-E8VMT	50-59 years	male	32.3	4.8	0	0.1	0.3	0.5	0.7	0
GTEX-1RB15-1726-SM-G9EPR	60-69 years	male	26.9	1.4	0	0.2	1	0.2	0.5	0
GTEX-1RDX4-2326-SM-G8OM3	50-59 years	female	52.8	1	0	0.6	0.3	0.2	1	0.4
GTEX-1RLM8-2226-SM-EVYD1	50-59 years	male	25.9	2.4	0.8	2.1	13.1	0.4	0	0
GTEX-1RNTQ-0626-SM-GOR1D	20-29 years	female	25.1	2.3	0	0.3	0.8	0.1	0.7	0
GTEX-1RQEC-2026-SM-DTXDM	60-69 years	male	37.7	6.8	0	0.7	0.2	0.7	0.3	0
GTEX-1S82P-2226-SM-GNIOX	60-69 years	female	29.8	1.9	0	0.4	0.6	0.3	0.4	0
GTEX-1S82U-1126-SM-E9U6I	30-39 years	female	16.2	0.7	0	0.7	2	0.1	0.3	0
GTEX-1S82Z-0726-SM-E6CHX	30-39 years	female	24.6	2.8	0	0.6	3.2	0.6	0.1	0
GTEX-1S83E-1826-SM-GNTAS	40-49 years	male	25	2.8	0	0.3	0.5	0.5	0.6	0
GTEX-PSDG-1626-SM-48TCQ	50-59 years	male	32.6	1.4	0.1	1.5	3.2	0.5	0.2	0
GTEX-Q2AG-0326-SM-48U1O	40-49 years	female	29	1.2	0	0.5	0.4	0	0.1	0.2
GTEX-QDT8-0626-SM-48TYW	30-39 years	female	35	0.8	0	0.1	0.7	0.3	0.3	0
GTEX-QDVJ-0326-SM-GPRW9	50-59 years	male	22.3	2	0.1	0.5	3.1	0.4	0.3	0
GTEX-QEG5-0726-SM-D4P1T	20-29 years	male	30.7	4.4	0	0.2	0.4	1	0.3	0
GTEX-QEL4-2126-SM-447AE	50-59 years	male	31.2	4.3	0	0.2	0.3	0.7	0.5	0
GTEX-QMRM-1626-SM-D4P1U	50-59 years	male	35	1.7	0	0.6	1	0.2	0.6	0
GTEX-QVJO-1826-SM-447C9	60-69 years	female	44.3	1.9	0.2	1.6	0.7	0.2	0.2	0
GTEX-QXCU-0526-SM-GNTAG	50-59 years	male	23.6	1.8	0	1.3	3.2	0.1	0.1	0.1
GTEX-R3RS-0626-SM-48FE1	40-49 years	female	29	1.1	0.4	1	0.3	0.1	0.9	0.4
GTEX-R53T-1526-SM-48FEK	50-59 years	female	31.5	1.7	0.2	0.9	0.6	0.1	0.9	0
GTEX-R55D-0826-SM-48FEA	50-59 years	male	19.2	2.1	0	0.4	1.8	0.7	0.2	0
GTEX-R55F-1726-SM-2TF4R	50-59 years	male	36.3	4.3	0	0.5	0.3	1.3	0.3	0
GTEX-REY6-2426-SM-48FF5	60-69 years	male	17.8	1.3	0.3	1.7	7.7	0.3	0	0
GTEX-RNOR-0626-SM-GMXC7	50-59 years	female	36.7	2	0	1.2	1.2	0.4	0.5	0
GTEX-RU1J-0626-SM-4WAWY	20-29 years	female	18.4	1.2	0	0.2	0.6	0	0.1	0
GTEX-RU72-0626-SM-46MUI	50-59 years	female	35.4	1.4	0.2	2.3	0.5	0.2	0.1	0.1
GTEX-RUSQ-2026-SM-4GIAK	50-59 years	male	19.4	1.5	0.1	1.6	2.7	0.4	0	0
GTEX-RVPV-1626-SM-GMXAK	60-69 years	male	38.3	1.7	0	0.4	0.9	0.3	0.4	0
GTEX-RWS6-1926-SM-47JXY	60-69 years	female	21.1	1	0	0.1	0.3	0.2	0.1	0
GTEX-RWSA-1026-SM-F21IJ	40-49 years	male	25.2	0.8	0	1.2	3.5	0.5	0.4	0
GTEX-S32W-2026-SM-4AD6E	50-59 years	female	27.9	2.6	0.1	1.3	2.4	0.7	0.2	0
GTEX-S33H-0326-SM-4AD6N	30-39 years	male	43.9	2.3	0.2	1.3	1.3	0.8	0.9	0
GTEX-S341-1526-SM-4AD6K	40-49 years	female	21.9	0.9	0	0	0.4	0.2	0.1	0.1
GTEX-S4P3-1326-SM-4AD6V	50-59 years	female	22.1	0.4	0	0.3	0.5	0.2	0.4	0
GTEX-S4Q7-1126-SM-4AD6R	20-29 years	male	22.5	2.4	0.3	1.7	4.5	0.4	0.8	0
GTEX-S4UY-0726-SM-4AD6X	40-49 years	female	11.6	0.7	0	0.4	1.8	0.3	0.5	0
GTEX-S7SE-0826-SM-4AT4D	50-59 years	male	48.4	2	0	1.5	1	0.3	0.7	0
GTEX-SE5C-2126-SM-4BRUJ	40-49 years	female	23	1.3	0	0.3	1.8	0.2	0.5	0.1
GTEX-SIU8-0726-SM-GOQY9	50-59 years	male	41.5	2.3	0	0.4	0.5	0.3	0.8	0
GTEX-SJXC-0626-SM-GPI88	60-69 years	male	44.7	2.8	0	0.1	0.4	0.5	0.7	0
GTEX-SNMC-0726-SM-GNTAJ	20-29 years	male	23.8	0.9	0	1	1.8	0.2	0.2	0
GTEX-T2IS-1526-SM-32QPR	20-29 years	female	26.5	1.1	0	0.3	0.4	0.2	0.4	0.9
GTEX-T5JC-2126-SM-32PMO	20-29 years	male	49.7	4	0	0	0.4	0.5	0.6	0
GTEX-T5JW-2026-SM-4DM63	20-29 years	female	20.5	1.8	0	0.4	1.8	0.2	0.3	0
GTEX-T6MN-0726-SM-32PML	50-59 years	male	37.1	6.4	0	0.1	0.2	0.6	0.4	0
GTEX-T6MO-0326-SM-32QOK	40-49 years	female	13.9	0.8	0	0.5	2.1	0	0.2	0
GTEX-TKQ1-0226-SM-33HB5	30-39 years	male	29.8	1.3	0	0.9	5.7	1	0.4	0
GTEX-TKQ2-1826-SM-33HB2	50-59 years	male	23.1	2.8	0	0.3	0.3	0.3	0.6	0
GTEX-TML8-1226-SM-32QON	40-49 years	female	35.9	1.9	0.1	0.7	0.7	0.8	0	0.1
GTEX-TMMY-0726-SM-33HBE	40-49 years	female	16.6	1.1	0	0.1	0.9	0.1	0.4	0.1
GTEX-TSE9-1426-SM-GOQZP	60-69 years	female	31.8	1.7	0	0.4	0.5	0.1	0.2	0
GTEX-U3ZH-1426-SM-4DXSR	30-39 years	male	17.1	3.2	0	0	0.2	0.4	0.6	0
GTEX-U3ZN-1926-SM-4DXSG	30-39 years	female	38.5	1.5	0.1	0.1	0.4	0.2	0.4	0
GTEX-U412-1826-SM-4DXTJ	60-69 years	male	28	1.8	0.1	0.3	0.7	0.3	0.4	0
GTEX-U4B1-1326-SM-GQ1CF	40-49 years	male	23.9	1.5	0	0.4	1.4	0.3	0.1	0
GTEX-U8XE-0826-SM-4E3J1	30-39 years	male	44.8	3.3	0.2	1	0.7	0.2	0.2	0
GTEX-UPK5-2326-SM-3P5Z8	40-49 years	male	41	3.7	0	0.6	0.4	0.7	1.1	0
GTEX-UTHO-1026-SM-3GAF7	60-69 years	male	23.1	2.8	0.4	3.6	8.5	0.2	0.1	0.1
GTEX-V955-2026-SM-3GAFA	60-69 years	male	34.7	2.4	0	1	1.7	0.2	0	0
GTEX-VJWN-0726-SM-3GIJ8	50-59 years	female	29.4	3.1	0.1	0.7	0.6	0.3	0.1	0
GTEX-VUSG-2226-SM-4KKZO	50-59 years	male	31	3.5	0	0.2	0.4	0.8	1	0
GTEX-W5X1-2326-SM-3GIL6	40-49 years	female	22.4	1	0	0	0.1	0.2	0.7	0
GTEX-WFG7-2126-SM-F33YT	20-29 years	male	21	1.5	0	0.2	2.1	0.7	0.9	0
GTEX-WFG8-2026-SM-EXOHO	20-29 years	male	26	4.3	0	0.1	0.5	0.6	0.5	0
GTEX-WFJO-1426-SM-EY5XA	30-39 years	male	35.3	1.3	0	0.4	1.3	0.6	0.1	0
GTEX-WFON-1826-SM-3GILG	40-49 years	male	21.8	2.1	0	0.2	1.4	0.6	0.4	0
GTEX-WHSB-1926-SM-EXOHH	50-59 years	male	32.9	2.3	0	0.8	4.8	0.6	0.4	0
GTEX-WHSE-1226-SM-F21KR	20-29 years	male	47.5	2.3	0	2.2	0.3	0	0.4	0
GTEX-WI4N-1426-SM-3LK7H	40-49 years	female	18	1.2	0.2	1	1.1	0.2	0.7	0.1
GTEX-WOFL-0826-SM-3MJG1	60-69 years	male	25.1	2.1	0.7	3.1	4.9	1	0.5	0
GTEX-WRHU-0326-SM-3MJFY	50-59 years	female	29.1	1.2	0	0.5	0.7	0	0.7	0
GTEX-WWYW-0726-SM-GRR17	50-59 years	female	38.9	2.1	0	1.3	0.7	0.1	0.3	0
GTEX-WXYG-2226-SM-4E3IM	50-59 years	female	21	1.3	0.1	0.1	0.8	0.5	0.2	0
GTEX-WY7C-2726-SM-3NB3P	50-59 years	male	25.1	1.6	0	0.3	1.7	0.4	0.4	0
GTEX-WYBS-0926-SM-3NM94	60-69 years	female	47.6	1	0	0.3	0.5	0.3	0.5	0
GTEX-WYJK-1326-SM-3NB2T	50-59 years	male	12.9	2.2	0	0	0.4	0.2	0.4	0
GTEX-WYVS-1726-SM-3NMAY	40-49 years	female	23.9	0.5	0	0	0.3	0.4	0.8	0
GTEX-X15G-1626-SM-3NMB3	50-59 years	female	40.6	1.3	0	0.1	0.6	0.3	1.1	0
GTEX-X261-0626-SM-3NMD9	50-59 years	male	24.1	1.9	0.1	0.9	2.8	0.6	0.3	0.1
GTEX-X4EP-2926-SM-3P5YQ	60-69 years	female	46.9	2.2	0	0.6	0.2	0.3	0.4	0
GTEX-X4XY-0926-SM-4E3JD	60-69 years	male	28	1.6	0.9	1.8	1.7	0.4	1.3	0
GTEX-X62O-0526-SM-EWRMA	50-59 years	male	35.5	2.8	0.2	1.6	2.1	0.4	1.2	0
GTEX-XBED-1626-SM-47JYN	60-69 years	male	31.5	3.2	0	0.3	0.7	0.2	0.5	0
GTEX-XGQ4-0926-SM-4AT4U	50-59 years	male	25.7	2.4	0	0.7	2.4	0.6	0.3	0
GTEX-XK95-1526-SM-EY5XF	40-49 years	male	42.4	4.3	0	2.7	2.8	0.6	0.8	0
GTEX-XLM4-1126-SM-GMXAN	60-69 years	male	16.8	0.6	0	0.5	5.7	0	0	0
GTEX-XMD1-0826-SM-4AT52	60-69 years	male	51	1.7	0	0.3	0.8	0.7	0.9	0
GTEX-XMD2-0926-SM-4WWEF	60-69 years	female	34.6	1.8	0.5	3.1	1.6	0.5	0.6	0.5
GTEX-XMD3-0526-SM-GQ1CQ	50-59 years	female	47.6	1.9	0	0.4	0.3	0.2	1.2	0
GTEX-XMK1-1126-SM-4IHJ8	40-49 years	male	38.1	1.3	0	0.4	0.5	0.3	1.3	0
GTEX-XOT4-0726-SM-4GIAW	60-69 years	female	30.8	0.6	0	0	0.2	0.1	0.2	0
GTEX-XPT6-1426-SM-GOQYM	20-29 years	male	22.6	2	0.1	0.6	2.6	1.5	0.4	0
GTEX-XQ3S-1326-SM-4BOPQ	20-29 years	male	38.8	1.9	0	1.2	0.4	0.3	0.7	0
GTEX-XQ8I-2426-SM-4WAXY	50-59 years	male	41.6	2.1	0	0.9	2	0.3	0.2	0
GTEX-XUW1-2326-SM-4BOO5	50-59 years	female	15.5	1.3	0	0.5	1.6	0.2	0.5	0.2
GTEX-XUZC-1626-SM-4BRVP	30-39 years	female	16.3	0.4	0	0	0.6	0	0	0
GTEX-XV7Q-2326-SM-4BRVZ	40-49 years	female	27.7	2.2	0	0.5	0.7	0.3	0.6	0
GTEX-XXEK-1526-SM-GPRWX	50-59 years	male	24.5	1.3	0.3	1.1	0.5	0.2	0	0
GTEX-XYKS-1326-SM-4BRUN	60-69 years	female	21.5	2.4	0.2	0.2	1.1	0.2	0.2	0.1
GTEX-Y111-2026-SM-4SOJA	50-59 years	male	45.2	4.7	0	0.2	0.2	0.6	0.3	0
GTEX-Y114-2026-SM-4TT7L	50-59 years	female	14.9	1	0.2	0.4	1	0.3	0.1	0
GTEX-Y3I4-1526-SM-4TT7K	50-59 years	male	19.9	2.6	0	0.5	0.7	0.4	0.4	0
GTEX-Y3IK-2326-SM-4WWDT	50-59 years	female	25.7	1.6	0	0.4	0.9	0.4	0.6	0
GTEX-Y5LM-1726-SM-4VDSX	40-49 years	female	15.9	0.8	0	0.5	1	0.2	0.2	0.1
GTEX-Y5V5-2126-SM-4WWFO	60-69 years	female	24.8	1.5	0	0.5	0.4	0.2	0.3	0.1
GTEX-Y5V6-2126-SM-4WWFX	60-69 years	male	35.5	2.4	0	0.7	1	0.6	0.5	0
GTEX-Y8E4-1626-SM-5S2MW	40-49 years	male	36.7	0.7	0.1	1.6	1	0.2	0.3	0
GTEX-Y8LW-1626-SM-5IFHX	50-59 years	female	22.1	1.1	0	0.4	0.7	0.3	0.1	0
GTEX-Y9LG-1426-SM-5IFJZ	30-39 years	male	23.8	1.4	0	0.3	2.6	0.3	0.2	0
GTEX-YB5E-1726-SM-5IFJ3	40-49 years	male	25.9	1.8	0	1.1	3.7	0.5	0.4	0
GTEX-YB5K-1626-SM-5IFIN	40-49 years	female	14.6	0.7	0	0.4	1.5	0.1	0.2	0
GTEX-YEC3-1026-SM-5IFI5	50-59 years	male	21.3	1.4	0	0.9	3.9	0.6	0.3	0
GTEX-YECK-0726-SM-EZ6LV	60-69 years	male	26.4	2.6	0.2	1.6	1.4	0.3	0.5	0.2
GTEX-YFC4-1426-SM-5IFJG	40-49 years	female	35.1	0.7	0	0	0.3	0.2	0.4	0
GTEX-YFCO-1826-SM-4W1YH	40-49 years	male	15.2	1.6	0.1	1.4	3.4	0.6	0.4	0
GTEX-YJ89-2326-SM-GNIO8	60-69 years	male	58.4	1.6	0.6	3.8	1.1	0.1	1.7	0.1
GTEX-YJ8O-2226-SM-5IFHW	40-49 years	female	34.4	1.8	0	0.8	0.8	0.1	0.1	0
GTEX-Z9EW-1526-SM-EZ6LU	40-49 years	male	29.3	2.1	0	0.7	2.8	1.2	0.8	0
GTEX-ZA64-1526-SM-5CVMD	20-29 years	male	19.1	1.4	0	0.7	1.3	0.4	0	0
GTEX-ZAB4-2526-SM-5HL8M	40-49 years	male	31.7	2.6	0.2	1.2	4.1	0	0.3	0
GTEX-ZAJG-0626-SM-5HL8X	50-59 years	female	29.5	1.3	0	0.4	0.1	0.2	0.3	0
GTEX-ZAK1-1326-SM-EVYAS	50-59 years	female	27.2	1.4	0	0.6	0.3	0.2	0.6	0
GTEX-ZC5H-2626-SM-5J2MG	40-49 years	female	38.1	1.1	0	0.1	0.4	0.1	0.7	0
GTEX-ZDTT-2126-SM-DKPOM	60-69 years	male	25.4	2.6	0	0.4	1.4	0.6	0.2	0
GTEX-ZDXO-0126-SM-5S2ND	60-69 years	male	40.7	0.7	0	0.2	0.5	0.4	0.3	0
GTEX-ZDYS-1126-SM-5K7UB	50-59 years	male	35.4	1	0	0.6	3.8	0.1	0	0
GTEX-ZEX8-2226-SM-57WC6	50-59 years	male	39.6	1.7	0	0	0.3	0.2	1.2	0
GTEX-ZF28-0626-SM-GQ1D3	60-69 years	male	32.6	2.1	0	0.5	1.2	0.5	0.4	0
GTEX-ZF29-1926-SM-5S2P1	60-69 years	female	17.3	1.4	0	0.2	0.5	0.3	0.2	0
GTEX-ZF2S-2026-SM-5E461	50-59 years	female	17.2	1.6	0	0.1	0.4	0.3	0.6	0
GTEX-ZF3C-2326-SM-5S2NC	50-59 years	female	34.1	1.1	0	0.8	0.8	0.5	0.6	0.3
GTEX-ZGAY-1726-SM-DO91P	40-49 years	female	18.5	1.1	0	0.1	0.8	0.2	0.2	0.1
GTEX-ZLFU-2126-SM-DO931	40-49 years	male	17.6	0.8	0	0.8	2.8	0.2	0.2	0
GTEX-ZLV1-1426-SM-DO92Z	60-69 years	female	16.2	1.3	0	0.5	1.3	0.3	0.4	0
GTEX-ZLWG-1926-SM-DO92J	50-59 years	female	12.6	0.8	0.3	0.6	7.3	0.3	0.1	0
GTEX-ZPCL-1926-SM-GMXB1	60-69 years	female	17	1.2	0	0.4	1.6	0.5	0.3	0
GTEX-ZPIC-1126-SM-5BC7F	40-49 years	female	20.5	1.3	0	0.2	0.9	0.3	0.6	0
GTEX-ZQG8-0726-SM-5P9H9	60-69 years	female	24	1.9	0.1	1.4	3.6	0.3	0.2	0.1
GTEX-ZQUD-1926-SM-51MSA	30-39 years	male	20.9	1.2	0	0.2	1.7	0.2	0	0.1
GTEX-ZT9W-2026-SM-51MRA	50-59 years	male	20.1	1.4	0	1.5	9.3	0.9	0.1	0
GTEX-ZTTD-1026-SM-51MRD	50-59 years	male	29.3	3.4	0.3	1.6	1	1.5	0.7	0
GTEX-ZTX8-1226-SM-4YCE9	20-29 years	male	19.6	2.4	0	0.1	0.6	0.5	0.6	0
GTEX-ZU9S-1926-SM-5NQBP	30-39 years	male	28.2	3.3	0	0.1	0.2	0.5	0.7	0
GTEX-ZUA1-1526-SM-59HLS	40-49 years	male	20.9	2.2	0	0.9	0.8	0.3	0.5	0
GTEX-ZV6S-1826-SM-5NQ8D	40-49 years	female	25.7	2.3	0	0.2	1	0.1	0.1	0
GTEX-ZV7C-1826-SM-5NQ83	50-59 years	male	12.6	1.8	0	0.1	1.4	0.5	0.7	0
GTEX-ZVE2-1226-SM-5NQ8R	50-59 years	male	23.6	0.5	0	0.1	0.7	0.7	0.9	0.1
GTEX-ZVT2-1826-SM-5NQ8W	50-59 years	female	21.1	3.1	0	0.1	0.3	0.5	0.3	0
GTEX-ZVT4-1026-SM-57WC4	50-59 years	female	23.9	1.4	0	0.3	2.6	0	0.7	0
GTEX-ZVTK-0326-SM-51MRR	20-29 years	male	27.4	3.2	0	0.5	0.5	0.9	0.7	0.1
GTEX-ZVZQ-0826-SM-51MRF	60-69 years	female	26.3	1.4	0	0.9	1	0.2	1.4	0
GTEX-ZWKS-2826-SM-5NQ74	30-39 years	male	32.7	3	0.2	2	2.5	0.9	0.9	0
GTEX-ZXES-0826-SM-5E43C	30-39 years	female	12.5	0.8	0	0	0.7	0.1	0.3	0
GTEX-ZY6K-1626-SM-5GZWV	50-59 years	male	19.3	2.3	0	0.3	0.6	0.7	1	0
GTEX-ZYFC-0826-SM-5E44K	50-59 years	male	53.7	2.3	0	0.6	0.4	0.3	0.8	0
GTEX-ZYT6-0126-SM-5E45J	30-39 years	male	37.5	1.9	0	0.8	0.9	0.2	0.8	0
GTEX-ZYW4-0826-SM-5GIDG	60-69 years	male	34.2	1.8	0.2	0.7	2.1	0.2	0.8	0
GTEX-ZYY3-2526-SM-GMXAZ	60-69 years	female	59.3	1.1	0.2	1.8	0.8	0.6	0.5	0.2
GTEX-ZZ64-1226-SM-5E43R	20-29 years	male	12.6	0.9	0.1	0.9	4.3	0.5	0.4	0
GTEX-ZZPU-0626-SM-5E43T	50-59 years	female	16	1.6	0	0.1	0.3	0.2	0.3	0
			29.1183	2.12276	0.0492218	0.703113	1.54125	0.409339	0.510117	0.0280156
			10.6206	1.21063	0.136402	0.797113	1.98371	0.29517	0.382378	0.0855731

## Sheet: S4 - TCGA
Sample	Age	Sex	Race	Histology	Subtype	American Joint Committee on Cancer Tumor Stage Code	Neoplasm Disease Lymph Node Stage American Joint Committee on Cancer Code	Stage	Status	Survival (months)	MICA (pTPM)	MICB (pTPM)	ULBP1 (pTPM)	ULBP2 (pTPM)	ULBP3 (pTPM)	RAET1E (pTPM)	RAET1G (pTPM)	RAET1L (pTPM)	CD274 (pTPM)	HER2 (pTPM)	TROP2 (pTPM)	Nectin4 (pTPM)
TCGA-AR-A1AJ-01A	83	0	1	Ductal	Basal	T1	N0	I	0	79.4333	1	1.7	0.7	0.9	3.8	0.7	1	2.9	11	37.7	207.2	100.1
TCGA-AR-A1AY-01A	65	0	1	Ductal	Basal	T1	N0	I	0	34.2	7	2.7	1.6	2.2	4	0.4	0.1	1.9	1.5	87.1	343.5	56.5
TCGA-BH-A0BG-01A	73	0	1	Ductal	Basal	T1	N0	I	0	62.3667	0.9	0.2	0.4	0.3	1	0.8	0.1	0.5	4.3	80.6	156.4	32.4
TCGA-BH-A18P-01A	60	0	1	Ductal	HER2	T1	N0	I	1	30.7	13.8	1.1	0.3	0.9	0.7	0.3	0	0.3	3.3	309.5	211.8	68.6
TCGA-A7-A0CD-01A	66	0	1	Ductal	LumA	T1	N0	I	0	38.8333	2.8	0.7	0.1	0.3	0.3	0.6	0.1	0	1.1	349.5	298.3	22.3
TCGA-AR-A1AP-01A	80	0	1	Ductal	LumA	T1	N0	I	0	95.2	0.1	0.7	3	1.4	1.3	1.9	1.4	0.5	1.4	166.4	217.9	39.2
TCGA-AR-A1AX-01A	64	0	1	Ductal	LumA	T1	N0	I	0	87.6333	0.3	1.7	0.1	0.6	1.8	4.7	1	0.1	4	741.9	126	21
TCGA-AR-A24P-01A	47	0	1	Ductal	LumA	T1	N0	I	0	2.8	11.3	1.6	0.8	0.6	0.9	2.3	0.2	0.2	1.7	240.9	314.8	54.6
TCGA-AR-A252-01A	50	0	1	Ductal	LumA	T1	N0	I	0	94.6	0.8	0.3	1.2	1.6	3.5	0.3	0.3	0	5.8	29	85.2	21.8
TCGA-AR-A255-01A	62	0	1	Ductal	LumA	T1	N0	I	0	72.0333	2.5	0.2	0.2	0.7	0.9	5.9	0.3	0.1	3.2	168	100.8	26.8
TCGA-BH-A1ET-01A	55	0	1	Ductal	LumA	T1	N0	I	1	84	5.7	0.5	0.1	0.5	0.4	0.3	0.1	0	1.3	142.9	408.2	19.5
TCGA-BH-A1EU-01A	83	0	1	Ductal	LumA	T1	N0	I	1	42.8667	7.1	0.9	0.3	0.7	1.7	1.4	1.3	0	6.1	63.7	211.6	23.7
TCGA-BH-A201-01A	64	0	1	Ductal	LumA	T1	N0	IA	0	28.5333	0.6	0.4	0.5	2	1	1.9	0.8	0.2	5.3	135	585.1	29
TCGA-AR-A1AK-01A	70	0	1	Lobular	LumA	T1	N0	I	0	105.3	0.5	1.2	0.4	0.9	0.8	1.3	0.6	0.1	3.9	179.8	183.5	17.6
TCGA-AR-A2LE-01A	69	0	1	Lobular	LumA	T1	N0	I	0	168.733	2.6	0	0.1	0.3	0.3	0.2	0.5	0.1	1.6	122.2	353.2	17.9
TCGA-AR-A24N-01A	54	0	1	Ductal	LumB	T1	N0	I	0	101.167	0.2	0.9	0.6	0.9	0.5	3.8	0.4	0.1	1.1	147.6	23.5	16.3
TCGA-AR-A24S-01A	61	0	1	Ductal	LumB	T1	N0	I	0	99.2	4.2	0.4	0.5	0.9	0.5	3.5	0.5	0.1	3.3	72.2	278.4	16.3
TCGA-LL-A5YO-01A	50	0	2	Ductal	HER2	T1B	N0	IA	0	14.6667	0.3	0.3	0.3	3.9	1.7	0.4	2.2	1.2	3.5	67.5	245.3	36.5
TCGA-OL-A5RZ-01A	57	0	2	Ductal	HER2	T1B	N0	IA	0	22.6333	0.1	0.1	0.2	0.6	2.2	0.2	0.5	0	0.1	2707.5	129.8	19.3
TCGA-BH-A0BO-01A	54	0	1	Ductal	LumA	T1B	N0	I	0	73.2333	26.5	1.8	0.2	1.1	1.4	1.6	0.5	0.6	11.7	137.6	930.8	31.6
TCGA-BH-A0DX-01A	62	0	1	Ductal	LumA	T1B	N0	I	0	71.8667	10.2	1.5	0.5	1.6	1.5	4.4	1.8	3.8	1.5	57.4	618.2	39.6
TCGA-BH-A18H-01A	63	0	1	Ductal	LumA	T1B	N0	IA	0	21.7333	0.5	0.3	0.1	0.7	0.4	0.5	0.3	0.1	5.5	71.9	558.4	24.4
TCGA-OL-A6VR-01A	48	0	2	Ductal	LumA	T1B	N0	IA	0	40.6667	6.9	0.8	0	0.1	0.3	0.8	0.6	0	0.9	128.2	410.4	35.7
TCGA-AN-A0FF-01A	32	0	1	Ductal	LumB	T1B	N0	IA	0	5.73333	1.4	0.8	0.2	0.5	0.5	0.4	0.1	0.1	0.9	102.7	327.3	56.5
TCGA-BH-A8FZ-01A	58	0	1	Lobular	Normal	T1B	N0	IA	0	19.1333	6.8	1.3	0.1	0.9	1	0.2	0.5	0.3	6.4	294.8	549.3	28.7
TCGA-BH-A0AV-01A	52	0	2	Ductal	Basal	T1C	N0	I	0	60.6667	1.1	1.1	5.8	4.7	3.4	0.3	1	3.5	1.2	68.9	240	26.8
TCGA-BH-A0BL-01A	35	0	1	Ductal	Basal	T1C	N0	I	0	75.9333	1.7	0.5	3.5	4.4	6.1	0.3	1.3	1.9	4.8	79.2	240.1	54
TCGA-BH-A0BW-01A	71	0	2	Ductal	Basal	T1C	N0	I	0	79.0333	15.5	3.7	0.8	3.9	1.7	4.8	0.6	13.2	11.5	191.5	525.4	60.3
TCGA-BH-A18G-01A	81	0	1	Ductal	Basal	T1C	N0	IA	0	4.96667	0.2	0.1	1.2	8.3	2.5	0.1	0	0.2	0.3	19.6	1262.4	76.6
TCGA-D8-A27M-01A	59	0	1	Ductal	Basal	T1C	N0	IA	0	13.6667	12.7	3.1	3.8	9.7	4.8	2.8	1.3	31.5	10.5	55.4	962	41.3
TCGA-E2-A1II-01A	51	0	1	Ductal	Basal	T1C	N0	I	0	34.1667	0	1	1.6	0.8	1.6	0.2	0.3	0.1	9.3	35.3	83.2	20.2
TCGA-E2-A1LH-01A	59	0	1	Ductal	Basal	T1C	N0	I	0	108.233	0.2	0.1	1.7	3.1	6.9	1	0.5	14.5	2.1	43.4	407	33
TCGA-E2-A573-01A	48	0	2	Ductal	Basal	T1C	N0	IA	0	35.4	0	0.3	1.3	2.9	3.1	0.2	0.9	2.8	3.3	41.6	450	48.4
TCGA-LL-A73Y-01A	67	0	2	Ductal	Basal	T1C	N0	IA	0	15.9	11.8	0.4	1.2	1.5	1.8	0.8	0.2	0.4	2.3	75.2	180.7	32
TCGA-OL-A6VO-01A	43	0	2	Ductal	Basal	T1C	N0	IA	0	28.6	0.8	0	0.8	4.9	3.2	2.2	1.3	7.8	3.2	91.3	193.3	81.9
TCGA-A2-A3XZ-01A	46	0	2	Ductal	HER2	T1C	N0	I	0	51.0667	0.1	0.7	0.2	3.6	2.8	0.2	0.6	0.6	2.1	3337.5	167.9	53.4
TCGA-E2-A152-01A	56	0	1	Ductal	HER2	T1C	N0	I	0	70.9333	1	0.4	0.4	2.4	0.6	1.3	1.5	0.5	1.2	5308.8	256.8	38.8
TCGA-A8-A08A-01A	89	0	0	Ductal	LumA	T1C	N0	I	0	1	0.8	0.2	0.1	0.3	0.3	1.8	0.6	0	0.6	167.6	274.9	58
TCGA-B6-A1KI-01A	63	0	1	Ductal	LumA	T1C	N0	I	0	74.5333	4.9	0.9	0.1	0.8	0.3	0.3	0.1	0.1	0.4	185.6	371.2	31.1
TCGA-BH-A0B0-01A	56	0	2	Ductal	LumA	T1C	N0	I	0	82.5667	0.2	1.4	0.4	0.6	0.6	1.6	0.6	0.1	3.6	61.3	627.9	38.1
TCGA-BH-A0BP-01A	76	0	1	Ductal	LumA	T1C	N0	I	1	76.5333	0.6	0.1	1.8	2.5	1.1	2.2	1.9	0.6	0.9	54.9	375.4	79.9
TCGA-BH-A0BQ-01A	39	0	1	Ductal	LumA	T1C	N0	I	0	75.1667	1.1	0.2	0.2	0.6	0.8	0.5	0.7	0.4	1.1	185.5	311	48.5
TCGA-BH-A0BR-01A	59	0	1	Ductal	LumA	T1C	N0	I	0	77.6667	1.6	0.6	3.2	19.2	6.4	12.9	7.2	3.3	2.4	111.3	597.8	45
TCGA-BH-A0H3-01A	46	0	1	Ductal	LumA	T1C	N0	I	0	64.2667	1.1	0.1	0.2	0.6	1	0.4	0.7	0.2	1.7	187.1	228.4	29.6
TCGA-BH-A5J0-01A	63	0	2	Ductal	LumA	T1C	N0	IA	0	23.8333	0.1	0.4	0.3	1.3	0.2	0.7	1	0.1	1.6	64.2	243.8	20
TCGA-D8-A1JH-01A	56	0	1	Ductal	LumA	T1C	N0	IA	0	14.2	0.7	0.7	0.3	1.7	1.8	2.5	0.9	0.6	2.4	174.1	344	31.5
TCGA-D8-A1JP-01A	73	0	1	Ductal	LumA	T1C	N0	IA	0	21.3	9.8	0.4	1.4	3.5	0.6	12.7	2.2	0.7	1.3	85.1	163.4	47.3
TCGA-D8-A1JU-01A	51	0	1	Ductal	LumA	T1C	N0	IA	0	14.9	0.1	1.1	0.3	0.9	0.9	4.8	0.3	0.1	1.9	159.6	191	25.7
TCGA-D8-A1XA-01A	64	0	1	Ductal	LumA	T1C	N0	IA	0	27.9667	2.2	0.7	0	0.5	0.5	2.5	0	0	1	163.4	247.5	5.2
TCGA-D8-A1XM-01A	57	0	1	Ductal	LumA	T1C	N0	IA	0	17.9333	0.9	0.6	0.3	1.2	3.1	2.2	0.7	0.1	2.5	329.1	271.6	44
TCGA-D8-A1XU-01A	56	0	1	Ductal	LumA	T1C	N0	IA	0	13.1667	3.3	1.6	0.8	2	0.9	17.6	4.1	0.1	0.9	75.7	373.7	27.2
TCGA-D8-A27P-01A	64	0	1	Ductal	LumA	T1C	N0	IA	0	1.63333	2.3	0.6	0.3	0.9	0.9	2.1	1	0.1	1.1	251.2	781.6	46.9
TCGA-E2-A14Z-01A	64	0	1	Ductal	LumA	T1C	N0	I	1	18.7667	0	0.4	0.2	0.3	0.4	5.1	1.3	0	3.1	69.4	168.5	20.5
TCGA-E2-A154-01A	68	0	1	Ductal	LumA	T1C	N0	I	0	19.7	2.8	2.9	0.1	1.1	0.2	1.9	0.6	0.1	0.5	173.9	154	41
TCGA-E2-A156-01A	61	0	1	Ductal	LumA	T1C	N0	I	0	24.2	19.1	4.5	0.1	0.4	0.3	0.9	0	0	2.6	254.9	158.6	30.5
TCGA-E2-A15C-01A	61	0	1	Ductal	LumA	T1C	N0	I	0	23.1333	1.1	0.3	0.3	0.7	0.8	0.8	0.1	0.2	3.6	225.8	303.6	24.5
TCGA-E2-A15F-01A	64	0	1	Ductal	LumA	T1C	N0	I	0	21.9333	0	0.9	0.2	1.3	1.1	0.5	0.6	0.1	2.5	151.2	180.4	21.1
TCGA-E2-A15J-01A	51	0	1	Ductal	LumA	T1C	N0	I	0	54.6667	5.8	0.3	0.3	0.4	0.3	1.6	0.4	0.1	0.5	175	145.9	45.2
TCGA-E2-A15P-01A	61	0	1	Ductal	LumA	T1C	N0	IA	0	19.8333	0	0.8	0.1	0.1	0.9	1.9	0.4	0	1.7	287.4	939.5	22.3
TCGA-E2-A1BC-01A	63	0	0	Ductal	LumA	T1C	N0	IA	0	16.7	1.1	0.6	0.6	0.7	0.5	0.7	0.1	0	1.6	237.3	525.6	38.1
TCGA-E2-A1IF-01A	74	0	1	Ductal	LumA	T1C	N0	I	0	37.9333	1.3	0.3	0.1	0.9	0.7	0.6	0.8	0.3	0.5	75.4	428.8	64.1
TCGA-E2-A1IN-01A	60	0	1	Ductal	LumA	T1C	N0	I	0	22.5	17.8	1	0.4	1.3	0.5	0.5	0.3	0.2	1.1	99.8	259.3	36.1
TCGA-E2-A1IO-01A	37	0	1	Ductal	LumA	T1C	N0	I	0	61.8333	1	0.4	0.1	1	1.1	0.2	0.5	0.6	1.8	208.6	353.9	24.9
TCGA-E9-A1R5-01A	63	0	1	Ductal	LumA	T1C	N0	IA	0	3.06667	0	0	2.9	2	1.1	1	0.8	0	0.5	240.4	65.4	102.5
TCGA-E9-A1RA-01A	48	0	1	Ductal	LumA	T1C	N0	IA	0	45.6333	0.4	1	0.5	0.9	1.5	1	0.5	0.6	1	115.1	135.6	31.2
TCGA-E9-A229-01A	37	0	1	Ductal	LumA	T1C	N0	IA	0	38.2667	2.2	0.2	0.5	1.5	0.9	0.6	1	0	2	164.2	460.5	36
TCGA-OL-A5RX-01A	51	0	2	Ductal	LumA	T1C	N0	IA	0	29.2667	0	0.1	0.2	1.2	0.9	0.7	0	0.3	1.5	210.4	307.1	60.9
TCGA-OL-A66L-01A	71	0	2	Ductal	LumA	T1C	N0	IA	0	43.3667	0	0.5	0.1	0.2	0.3	0.5	0.5	0.1	0.7	96.4	205.1	21.8
TCGA-A8-A09T-01A	68	0	0	Lobular	LumA	T1C	N0	X	0	19.3	13.4	2.3	0.1	0.2	0.8	2.7	1.3	0	1.2	139.8	217.1	16.7
TCGA-AN-A0FN-01A	61	0	1	Lobular	LumA	T1C	N0	IA	0	7.26667	5.1	0.3	1.1	2.5	1.3	0.4	0.3	0.8	2.6	65.4	99.2	16.3
TCGA-AN-A0FS-01A	55	0	1	Lobular	LumA	T1C	N0	IA	0	7	9.1	0.6	0.1	0.2	0.5	1	0.5	0	2.4	178.9	217.8	53.8
TCGA-D8-A4Z1-01A	68	0	1	Lobular	LumA	T1C	N0	IA	0	21.9667	16.6	2.3	0.1	0.7	1.2	2.2	1.9	0.3	1.6	209.6	461	36.5
TCGA-E2-A1IH-01A	80	0	1	Lobular	LumA	T1C	N0	I	0	34.2	1.9	0.5	0.6	2.2	1.3	1.6	0.7	0.1	3	89.2	71.1	27.5
TCGA-E2-A1IJ-01A	57	0	1	Lobular	LumA	T1C	N0	I	0	28.8333	0.5	0.5	0.7	1.3	1.2	0.7	0.7	0.6	1.6	197	293.8	32.2
TCGA-E2-A576-01A	69	0	2	Lobular	LumA	T1C	N0	IA	0	34.7667	0.1	0	0.1	0.2	0.3	0.2	0.6	0	0.5	145	232	17.4
TCGA-EW-A1J3-01A	61	0	1	Lobular	LumA	T1C	N0	IA	0	16.8	1.5	0	0.2	0.6	0.9	1.8	0.3	0.1	2.6	911.2	314.8	36.3
TCGA-OL-A66J-01A	80	0	1	Lobular	LumA	T1C	N0	I	0	66.5333	2.4	0.4	0.1	0.8	0.4	0.6	1.4	0	1.2	238.7	343.1	44.7
TCGA-A8-A0AD-01A	83	0	0	Mixto	LumA	T1C	N0	I	0	38.5667	0.7	2.7	0.6	1.3	0.3	0.1	0.1	0	1.1	258.3	272.4	15
TCGA-E9-A22B-01A	71	0	1	Mixto	LumA	T1C	N0	IA	0	38.9	0	0.5	1	1.9	1.4	0.2	0.2	0.1	1.1	86.9	198.9	25.5
TCGA-BH-A18S-01A	79	0	1	Mucinoso	LumA	T1C	N0	I	1	66.9667	0.1	0	0.1	0.1	0.2	1.1	0.2	0	0.8	240.9	460	46.5
TCGA-D8-A1JS-01A	77	0	1	Otro	LumA	T1C	N0	IA	0	12.3667	0.1	0.4	0.1	0.2	0.1	0.9	0.1	0.3	0.5	136.6	299.2	32.8
TCGA-D8-A27E-01A	66	0	1	Otro	LumA	T1C	N0	IA	0	17.6667	0.3	0.1	0	0.3	0.5	2	0.6	0.1	1	109.2	239.4	17.6
TCGA-BH-A209-01A	77	0	2		LumB	T1C	N0	I	1	131.967	0.3	1.6	0.9	0.4	3	4.4	0.9	0.2	4.5	31.1	77	13
TCGA-A8-A06O-01A	60	0	0	Ductal	LumB	T1C	N0	I	0	13.2	1	0.2	1.7	0.4	0.5	5.4	0.1	0.1	1.5	149.4	98.8	15.8
TCGA-A8-A095-01A	45	0	0	Ductal	LumB	T1C	N0	I	0	42.5667	7.9	1.4	0.4	1	0.9	1	0.6	0.5	0.8	128.3	302.9	48.2
TCGA-AN-A0FY-01A	55	0	1	Ductal	LumB	T1C	N0	IA	0	0.333333	0.8	0.5	0.5	1.1	0.4	0.4	0.8	0	1.2	77.9	216.8	17.2
TCGA-BH-A0HY-01A	60	0	1	Ductal	LumB	T1C	N0	I	0	51.5	0	0.3	0.5	0.6	0.9	0.2	0.4	0.2	0.5	2373.5	137.2	65.8
TCGA-BH-A1FD-01A	68	0	1	Ductal	LumB	T1C	N0	I	1	33.6333	1	1.1	0.5	1.4	0.5	4.2	1.1	1.9	3.3	34.3	53.1	16.4
TCGA-D8-A13Y-01A	52	0	1	Ductal	LumB	T1C	N0	IA	0	57.6	0.4	2.5	1.3	20	5	0.4	3	0.1	0.5	21.5	0.8	5.1
TCGA-D8-A1J9-01A	48	0	1	Ductal	LumB	T1C	N0	IA	0	17.7333	14.3	1.1	1.1	2.4	3.2	1.6	0.5	1.2	1.2	3832.5	401	52.3
TCGA-E9-A1R4-01A	66	0	1	Ductal	LumB	T1C	N0	IA	0	6.2	18.9	9.6	0.1	0.6	0.4	0.7	0.4	0.1	5.2	111.8	380.1	32.5
TCGA-EW-A1IY-01A	38	0	3	Ductal	LumB	T1C	N0	I	0	8.6	2	1	1.6	2.5	2	1.5	1.2	0.5	7.1	43	207.3	23.2
TCGA-C8-A3M8-01A	68	0	3	Lobular	LumB	T1C	N0	IA	0	13.1333	0	0.7	1.5	4.8	0.4	0.3	1	0.1	0.4	334.6	130.6	47.8
TCGA-Z7-A8R6-01A	46	0	1	Lobular	LumB	T1C	N0	I	0	108.533	15.1	0.2	0	0.4	0.2	0.5	0.3	0.1	1	90.3	221.9	29.1
TCGA-BH-A0C3-01A	47	0	1	Mixto	LumB	T1C	N0	I	0	90.3	0.9	0.9	0.1	0.3	0.8	0.6	0.3	0.1	1.9	125.1	75.9	5.9
TCGA-E2-A1LS-01A	46	0	1	Ductal	NA	T1C	N0	IA	0	53.4667	4.9	0	0.3	0.4	2.8	0.1	0.9	1.1	0.1	10.5	424.6	30.3
TCGA-EW-A1PF-01A	50	0	1	Ductal	NA	T1C	N0	IA	0	14.6333	2.8	0.1	0.7	6.8	2.1	1.9	1.7	0.1	1.4	115	440.6	34.2
TCGA-LL-A441-01A	62	0	2	Ductal	NA	T1C	N0	IA	0	33.2	1	1	1	0.6	2.2	0.4	0.6	0.8	2.5	65.6	350.5	24
TCGA-A7-A3J1-01A	63	0	1	Lobular	NA	T1C	N0	IA	0	11.4333	15.2	2.7	0.1	0.3	0.9	0.6	0	0	4	272.2	198.6	52.7
TCGA-E2-A14U-01A	74	0	1	Lobular	NA	T1C	N0	I	0	43.9333	6.8	0.2	0.1	0.8	1.3	1.9	0.7	0.3	1	250.9	650.6	48.4
TCGA-A7-A3IY-01A	71	0	1	Mucinoso	NA	T1C	N0	I	0	11.5	13.9	0.6	0.2	3.8	1.9	0.8	0.2	0.4	1.4	33.4	237.7	7.3
TCGA-BH-A1FU-01A	44	0	1	Ductal	Normal	T1C	N0	IA	1	56.2667	0.6	0.3	1.3	3.3	7.4	2.2	3	1.6	1.6	2324.5	337.3	45
TCGA-LD-A9QF-01A	73	0	2	Ductal	Normal	T1C	N0	IA	0	10.7667	7.3	0.6	0.3	1.9	0.7	0.3	0.2	0.3	3.9	2449.8	362.6	31.9
TCGA-A1-A0SB-01A	70	0	1	Otro	Normal	T1C	N0	I	0	8.63333	0.2	0.2	0.3	1.1	2.9	1.4	1.9	0.4	0.2	114.2	182.6	36.6
TCGA-A2-A4S1-01A	66	0	1		Basal	T2	N0	IIA	0	27.3333	0	0.5	2	16.4	2.7	1.4	1.8	0.1	0.5	3.2	3	0.9
TCGA-A7-A5ZV-01A	62	0	2		Basal	T2	N0	IIA	0	12.2667	0.1	0.1	3.5	12.3	0.3	1.6	2.1	5.8	0.7	132.3	164.7	10.7
TCGA-AR-A1AI-01A	47	0	1		Basal	T2	N0	IIA	0	109.867	0.9	0.8	0.6	0.8	8.5	0.1	0.5	1.5	3.7	73.4	510.6	34.8
TCGA-A2-A3XX-01A	49	0	2	Ductal	Basal	T2	N0	IIA	1	47.9667	0	0.5	1.6	9.8	7.3	1.5	6.1	11.2	0.8	112.7	818.8	134.5
TCGA-A7-A4SD-01A	52	0	2	Ductal	Basal	T2	N0	IIA	0	14.7	1.3	0.4	1.2	1.1	3.9	0.2	1.1	3.7	4.9	80.6	293.1	45.4
TCGA-A7-A4SE-01A	54	0	2	Ductal	Basal	T2	N0	IIA	0	21.4667	0.5	0.9	1.3	6.3	1.5	0.3	0.5	1.2	1.7	72.5	272.4	313.4
TCGA-A7-A6VV-01A	51	0	2	Ductal	Basal	T2	N0	IIA	0	10.4333	0.1	0.7	1.8	5.7	2.2	0.2	0.3	9.2	1.5	95	324.4	57.7
TCGA-A7-A6VW-01A	48	0	2	Ductal	Basal	T2	N0	IIA	0	9.5	12.9	1.1	19.4	11.8	5.3	0.5	1.9	5.4	1	45.1	420.5	36.4
TCGA-A8-A07O-01A	51	0	0	Ductal	Basal	T2	N0	IIA	0	10.1333	5.4	2.1	1	1.8	3.6	3.1	0.9	1	1	56.4	268.8	64.5
TCGA-AC-A62X-01A	72	0	2	Ductal	Basal	T2	N0	IIA	0	13.9	0	1.7	1	1.2	2	0.5	0.3	4.1	10.2	92	955	75.9
TCGA-AN-A0AR-01A	55	0	1	Ductal	Basal	T2	N0	IIA	0	0.333333	0.1	0	4.4	5.5	5.2	0.2	0.5	0.6	0.2	26.8	71.5	31.5
TCGA-AN-A0AT-01A	62	0	1	Ductal	Basal	T2	N0	IIA	0	0.333333	0	0.2	3.3	0.8	5.5	0.2	0.3	4	1.4	31.1	218.7	42.3
TCGA-AN-A0FL-01A	62	0	1	Ductal	Basal	T2	N0	IIA	0	7.7	2.4	0	0.2	0.2	0.2	0.1	0.1	0	0.4	39.8	485.9	47
TCGA-AN-A0FX-01A	52	0	1	Ductal	Basal	T2	N0	IIA	0	0.333333	3.8	0.7	4.5	22.4	3.1	1	1.5	2.7	0.6	95.2	327.9	62.7
TCGA-AN-A0XU-01A	54	0	1	Ductal	Basal	T2	N0	IIA	0	0.333333	13.9	1.2	4.9	11.8	7.8	1.5	2.2	1.7	3.1	109.6	301.3	45.5
TCGA-AO-A1KR-01A	51	0	1	Ductal	Basal	T2	N0	IIA	0	83.7667	0.1	0.1	0.7	0.3	2.7	0	0.7	0	0.4	71.1	400.8	42.9
TCGA-AR-A0TP-01A	43	0	1	Ductal	Basal	T2	N0	IIA	0	142.5	0.6	0.2	1.6	1.9	0.8	0.1	0.8	0.4	0.3	49.1	505.7	39.4
TCGA-AR-A0U4-01A	54	0	1	Ductal	Basal	T2	N0	IIA	0	108.7	0.9	2.6	7.5	21.8	8	0.1	0.4	10.7	3.9	34.4	506.3	24.9
TCGA-AR-A1AQ-01A	49	0	1	Ductal	Basal	T2	N0	IIA	0	100.7	0.2	0.4	0.9	0.6	2.5	0.1	0	0.6	3.3	48.3	49.7	16.9
TCGA-AR-A256-01A	45	0	1	Ductal	Basal	T2	N0	IIA	1	95.1333	0.6	2.2	5.4	2.2	4.1	1.2	0.6	3.8	1.6	37.2	373.5	48.4
TCGA-B6-A0I1-01A	73	0	2	Ductal	Basal	T2	N0	IIA	1	78.7	13.7	0.8	1.5	2.4	2.8	0.7	2.1	5.9	0.2	90.2	637.2	149.4
TCGA-BH-A18T-01A	70	0	1	Ductal	Basal	T2	N0	IIA	1	7.46667	12.4	1.2	0.1	0.3	4.3	0.2	0	0.6	1.1	114.6	222.3	62
TCGA-C8-A12V-01A	55	0	3	Ductal	Basal	T2	N0	IIA	0	12.8333	1.1	0.6	0.6	0.4	4	0.2	0	0.1	13.3	27.2	178.6	12.5
TCGA-C8-A134-01A	52	0	3	Ductal	Basal	T2	N0	IIA	0	12.7667	10.5	1.4	3.6	2.6	2.9	3.8	3.5	7.8	3.8	63	190.9	18.2
TCGA-C8-A1HJ-01A	53	0	3	Ductal	Basal	T2	N0	IIA	0	0.166667	0.7	0.1	5.5	2.9	9.7	0.1	1.3	2.9	1.2	6	283.2	49.9
TCGA-D8-A143-01A	51	0	1	Ductal	Basal	T2	N0	IIA	0	14.3667	1.1	2.1	2.2	38.6	12.6	0.2	0.5	1.9	1.4	65.9	304.7	37.4
TCGA-D8-A147-01A	45	0	1	Ductal	Basal	T2	N0	X	0	19.4667	14.4	1.8	13.5	5.7	5.4	0.6	1.1	5.5	3	103.7	520.2	90.1
TCGA-D8-A1JL-01A	72	0	1	Ductal	Basal	T2	N0	IIA	0	20.3667	11.3	4.1	5	7.1	6	0.6	0.4	4.5	8.9	63	152.9	18.9
TCGA-D8-A1XQ-01A	69	0	1	Ductal	Basal	T2	N0	IIA	0	16.6333	0.1	0.9	1.8	1.1	1.6	0.1	0.1	1.3	6.1	64.6	29.1	18.5
TCGA-D8-A27F-01A	40	0	1	Ductal	Basal	T2	N0	IIA	0	16.2667	0.3	3.4	3.6	1.6	1.3	1.2	0.6	2.6	1	86.6	816.7	85.7
TCGA-D8-A27H-01A	72	0	1	Ductal	Basal	T2	N0	IIA	0	13.2333	0.4	1.5	9.5	15.7	11.2	0.9	1.6	17.1	0.7	96.2	1607.1	35.8
TCGA-E2-A14R-01A	62	0	1	Ductal	Basal	T2	N0	IIA	0	39.1333	2.1	0.8	0.4	0.3	1	3	0.6	0.4	3.7	53.5	890.8	34.5
TCGA-E2-A14Y-01A	35	0	1	Ductal	Basal	T2	N0	IIA	0	70.3	0.1	0	0.2	2.6	2.1	2.5	7.1	4.2	1.2	1467.6	291	47.1
TCGA-E2-A150-01A	48	0	1	Ductal	Basal	T2	N0	IIA	0	64.5	1.6	1.3	3	2.4	5.6	0.7	1.1	4.7	4.1	74.2	799.4	34.5
TCGA-E2-A159-01A	50	0	1	Ductal	Basal	T2	N0	IIA	0	25.4	1.7	1.4	3.4	19.6	6.9	4.2	3.1	8.7	4.7	66.7	322.8	65.4
TCGA-E2-A1B6-01A	44	0	1	Ductal	Basal	T2	N0	IIA	0	28.9	16.4	0.4	0.5	1.3	0.9	0.3	0.4	0.7	2.8	37.9	127.1	11.4
TCGA-E2-A574-01A	44	0	2	Ductal	Basal	T2	N0	IIA	0	39.3	0.7	0	1.3	3.4	3.6	0	0.4	5.5	0.1	39.2	249.1	30.7
TCGA-E9-A1N8-01A	48	0	1	Ductal	Basal	T2	N0	IIA	0	34.6333	0.2	0.2	1.7	2.1	2.7	0.8	0.3	1	1.3	42.3	109.8	53.5
TCGA-E9-A22G-01A	47	0	1	Ductal	Basal	T2	N0	IIA	0	41.3	1.2	0.3	2.4	3.2	1	0.2	0.1	2	1.9	48.6	86.8	107.7
TCGA-EW-A6SB-01A	62	0	2	Ductal	Basal	T2	N0	II	0	25.3333	0	0.1	1.6	1	0.8	0	0.1	0.3	1	18.1	139.9	14.9
TCGA-OL-A5D7-01A	70	0	2	Ductal	Basal	T2	N0	IIA	0	59.3333	1.6	0.3	0.2	1.7	2.1	0.1	0.7	1	2.2	29.8	54.9	32.4
TCGA-S3-AA10-01A	65	0	2	Ductal	Basal	T2	N0	IIA	0	19.5333	9.1	6.8	2.8	2.4	2.8	0.3	0.2	3.5	7.7	59.3	345.6	59.1
TCGA-E2-A1LG-01A	50	0	2	Lobular	Basal	T2	N0	IIA	0	50.7667	10.8	1.4	0.5	4	1	0.6	0.5	0.2	1.8	149.5	453.4	112.7
TCGA-E9-A1N9-01A	58	0	1	Mixto	Basal	T2	N0	IIA	0	36.7	0	1.6	0.4	0.4	1.6	0.3	0.2	0.2	0.9	77.8	183.9	17.7
TCGA-BH-A0DL-01A	64	0	1	Otro	Basal	T2	N0	IIA	0	79.3667	2.6	0.1	1.4	11.1	2	7.1	8	6.4	9.8	33.9	1255.9	120.7
TCGA-A2-A3XV-01A	46	0	2	Ductal	HER2	T2	N0	IIA	0	33.2	3.2	0	0.1	0.9	0.2	0.1	0.2	0	0.1	286.9	89.9	3.6
TCGA-A8-A08B-01A	52	0	0	Ductal	HER2	T2	N0	IIA	0	38.5333	5.6	0	0.5	0.2	2.7	1	0.5	1	3.2	1618.8	184.4	40.7
TCGA-AN-A0FV-01A	58	0	1	Ductal	HER2	T2	N0	IIA	0	0.333333	0.2	0.2	0.9	2.6	1.1	0.2	0	0.5	0.5	3528	226.6	34.5
TCGA-C8-A1HF-01A	48	0	3	Ductal	HER2	T2	N0	IIA	0	11.0667	1.2	0.3	1	1.6	1.1	0.2	0.1	0	3.1	2563.1	70.1	16
TCGA-E9-A1RH-01A	63	0	1	Ductal	HER2	T2	N0	IIA	0	47.2333	10.1	1.7	0.2	0.5	0.3	3	0.4	0	1.1	72.6	92.5	11.5
TCGA-OL-A66P-01A	75	0	2	Ductal	HER2	T2	N0	IIA	0	14.2667	0	0	0.1	0.6	0.4	0.4	0.1	0	0.6	105	53.4	3.9
TCGA-A1-A0SD-01A	59	0	1	Ductal	LumA	T2	N0	IIA	0	14.5667	0.5	0.2	0.3	1.6	1.2	0.4	0.8	0.2	2.1	272.8	357.2	38.3
TCGA-A1-A0SF-01A	54	0	1	Ductal	LumA	T2	N0	IIA	0	48.7667	0.3	0.1	0.1	0.2	0.5	0.3	0.4	0.1	1.1	121.3	496.3	38.2
TCGA-A7-A26J-01A	49	0	1	Ductal	LumA	T2	N0	IIA	0	20.9	24.5	9.8	0.2	0.4	1.2	0.6	0	0	2.8	169.4	185.6	41.6
TCGA-A7-A56D-01A	84	0	2	Ductal	LumA	T2	N0	IIA	0	14.9333	8.8	0	0.4	1.1	0.3	0.3	1.4	0.2	1	56.1	153.3	29.3
TCGA-A8-A06Y-01A	66	0	0	Ductal	LumA	T2	N0	IIA	0	26.3667	1.1	0	2.8	2.3	1.2	10.4	1.7	0.1	0.2	156.6	193.3	36
TCGA-A8-A07B-01A	69	0	0	Ductal	LumA	T2	N0	IIA	0	43.6	0.7	0.3	0.6	0.9	0.4	8.6	0.2	0	1	749.9	108.6	19.2
TCGA-A8-A07Z-01A	85	0	0	Ductal	LumA	T2	N0	IIA	0	45.7	0	0.2	0	0.4	0.3	0.8	1.5	0.1	1.8	130.5	219.4	39.2
TCGA-A8-A091-01A	61	0	0	Ductal	LumA	T2	N0	IIA	0	33.4667	2.1	0.4	0.1	1	0.6	0.4	1.1	0	0.5	180.3	10.4	15
TCGA-A8-A093-01A	61	0	0	Ductal	LumA	T2	N0	IIA	0	18.2	6.8	0.5	0.1	0.3	0.3	0.5	0.4	0	1.6	228.5	402.3	72.9
TCGA-A8-A0A9-01A	80	0	0	Ductal	LumA	T2	N0	IIA	0	27.4	0.3	0.5	0.5	1.5	0.3	0.7	0.7	0.1	3.2	221.3	390.5	54.4
TCGA-AN-A03X-01A	74	0	1	Ductal	LumA	T2	N0	IIA	0	0.333333	0	0.8	0.1	2.6	0.6	1	0	0	0.4	121.8	54.8	26.1
TCGA-AN-A046-01A	68	0	1	Ductal	LumA	T2	N0	IIA	0	0.333333	0.5	1	0.7	0.5	0.4	6.5	1.9	0.1	2.9	98.1	157.5	33.2
TCGA-AN-A049-01A	62	0	1	Ductal	LumA	T2	N0	IIA	0	0.633333	13.1	0.3	0.3	1.5	0.4	1.1	0.4	0.2	1	292.7	204.8	16.2
TCGA-AN-A0FD-01A	71	0	1	Ductal	LumA	T2	N0	IIA	0	6.53333	0.5	0.2	0.3	0.8	0.4	0.1	0.2	0	1.3	57.5	313	21.6
TCGA-AN-A0XL-01A	61	0	1	Ductal	LumA	T2	N0	IIA	0	5.43333	0.5	2.8	0.2	0.7	0.8	0.8	0.6	0	1.4	254.7	278.5	38.3
TCGA-AR-A1AN-01A	46	0	1	Ductal	LumA	T2	N0	IIA	0	97.3333	0.2	0.9	0.3	0.6	0.3	0.4	0.2	0	0.3	66.8	280.2	21.7
TCGA-BH-A0DE-01A	62	0	1	Ductal	LumA	T2	N0	IIA	0	79.0667	8.6	0.6	0.2	1.2	0.9	0.1	0.3	0.6	2.4	205.7	292.2	34.4
TCGA-BH-A0DG-01A	30	0	2	Ductal	LumA	T2	N0	IIA	0	68.0333	14	0.3	0.9	1	1.1	0.3	0.5	0.7	1.1	82.4	114	34.7
TCGA-BH-A18F-01A	50	0	1	Ductal	LumA	T2	N0	IIA	0	33.3667	12.8	2.1	0.3	1.2	0.6	0.4	0.3	0.4	1.6	70.6	311	60.2
TCGA-BH-A1EY-01A	79	0	1	Ductal	LumA	T2	N0	IIA	1	17.9333	1.1	0.2	0.1	3.6	1.7	5	1.1	0.1	2.7	95.7	136.3	35.1
TCGA-BH-A6R8-01A	46	0	2	Ductal	LumA	T2	N0	IIA	0	9.76667	32.1	3.6	0	0.4	0.2	0.1	0.5	0	3.8	154.7	104.4	42.8
TCGA-C8-A1HE-01A	59	0	3	Ductal	LumA	T2	N0	IIA	0	12.5	0.9	0.3	0.2	1	0.5	1.6	0.3	0.2	0.7	211.6	567.8	57.4
TCGA-C8-A26Z-01A	59	0	3	Ductal	LumA	T2	N0	IIA	0	15.6667	10.7	0.2	0.2	2.1	0.8	0.1	0.5	0	0.5	238.8	263.5	41.3
TCGA-D8-A1XY-01A	74	0	1	Ductal	LumA	T2	N0	IIA	0	16.7667	1.3	0.4	0.5	1.2	0.6	0.3	0.3	0.2	1.4	192.7	180.1	31.8
TCGA-E2-A14T-01A	52	0	1	Ductal	LumA	T2	N0	IIA	0	77.0333	0	1.1	0.2	1.2	0.7	0.2	0.1	0.1	0.5	167.2	244.7	53.4
TCGA-E2-A15D-01A	47	0	1	Ductal	LumA	T2	N0	IIA	0	17.5333	0	0.2	1.1	1	0.6	1.9	1	0.9	1.1	198.9	145	69.2
TCGA-E2-A15I-01A	44	0	1	Ductal	LumA	T2	N0	IIA	0	56.4	3.2	0.7	0.1	0.6	1	0.9	0.9	0.1	2.2	227.6	768.4	19.3
TCGA-E2-A1BD-01A	53	0	1	Ductal	LumA	T2	N0	IIA	0	37.7667	11.5	0.8	0.2	0.8	0.5	1.6	0.8	0.1	0.8	89.1	347.9	65.2
TCGA-E9-A1NG-01A	62	0	1	Ductal	LumA	T2	N0	IIA	1	26.2	2.4	0.5	1	2.6	0.7	0.2	0.3	1.6	3.6	97.9	525.2	23
TCGA-E9-A1QZ-01A	61	0	1	Ductal	LumA	T2	N0	IIA	0	25.1667	1.3	0.7	0.1	0.5	0.9	0.4	0.3	0.1	2.1	152.6	90.5	18.7
TCGA-E9-A1R6-01A	63	0	1	Ductal	LumA	T2	N0	IIA	0	11.3	0.3	0.2	0.1	0.9	0.4	0.6	0.1	0	0.8	304.6	128.2	23.3
TCGA-E9-A1RD-01A	67	0	1	Ductal	LumA	T2	N0	IIA	0	1.13333	2	0.4	0.2	0.9	0.6	0.8	0.8	0.1	1.6	135.5	334.7	29.2
TCGA-EW-A1P3-01A	48	0	1	Ductal	LumA	T2	N0	IIA	0	53.7	1.3	0.4	1.8	0.5	1.4	1	0.6	0	0.6	201.4	364.9	27.9
TCGA-S3-AA11-01A	67	0	2	Ductal	LumA	T2	N0	IIA	0	14.0333	23.5	0.1	0.1	0.2	0.6	0.4	0.6	0.1	1	165.8	334.7	43
TCGA-UL-AAZ6-01A	73	0	2	Ductal	LumA	T2	N0	IIA	0	17.2667	1.2	0.1	0.9	2.5	0.5	0.2	0.2	0.2	0.9	2006.6	140.4	23.3
TCGA-5L-AAT0-01A	42	0	1	Lobular	LumA	T2	N0	IIA	0	49.2333	0	0.4	0.2	0.8	0.4	0.3	1.4	0	1.3	158.5	277.3	40.2
TCGA-A8-A09V-01A	51	0	0	Lobular	LumA	T2	N0	IIA	0	15.2333	4	4.6	0.2	0.7	1.1	1	0.7	0	1.3	187.5	313.6	83.2
TCGA-A8-A0A1-01A	84	0	0	Lobular	LumA	T2	N0	IIA	0	12.1667	0	0.5	0.4	1.1	0.6	2.5	0.3	0.2	7.2	141.9	339.6	33.2
TCGA-A8-A0A2-01A	66	0		Lobular	LumA	T2	N0	IIA	0	19.3	20.2	4.2	0.2	0.5	0.7	0.8	0.1	0	1.2	146.2	168.2	47.7
TCGA-A8-A0A4-01A	73	0		Lobular	LumA	T2	N0	IIA	0	13.2	18.8	2.3	0.5	0.3	1.2	0.7	1.7	0	1.7	207.6	295.3	18.8
TCGA-A8-A0AB-01A	54	0	0	Lobular	LumA	T2	N0	IIA	0	17.2667	0.4	0.3	0.1	0.4	0.5	8	0.8	0.1	0.2	349.2	210.9	107.8
TCGA-AC-A2FB-01A	65	0	1	Lobular	LumA	T2	N0	IIA	0	41.1333	1.1	0.8	0.3	0.7	0.9	5.4	0.7	0.2	4.3	1362.5	313.3	32.8
TCGA-AC-A5XS-01A	74	0	1	Lobular	LumA	T2	N0	IIA	0	19.6	3.5	1.6	0.2	0.5	0.4	0.1	0.4	0.2	1.5	90.8	1242.9	44.8
TCGA-AR-A2LN-01A	65	0	1	Lobular	LumA	T2	N0	IIA	0	38.7	0.9	3.3	0.3	0.6	0.9	0.4	0	0.5	2.8	147	382.6	40.8
TCGA-AR-A5QM-01A	62	0	1	Lobular	LumA	T2	N0	IIA	0	74.3667	16.8	5.2	0.2	0.6	0.5	1.7	0.7	0.2	1.4	112.4	584.8	34.6
TCGA-B6-A2IU-01A	62	0	1	Lobular	LumA	T2	N0	IIA	0	172.533	13.6	2.4	0.1	0	0.4	0.3	0.6	0	2.9	288.7	603.5	79.3
TCGA-D8-A27G-01A	75	0	1	Lobular	LumA	T2	N0	IIA	0	13.6333	0.3	0.5	0.8	0.7	0.3	6.9	1	0.1	1.6	428.6	133.4	37.5
TCGA-D8-A27V-01A	62	0	1	Lobular	LumA	T2	N0	IIA	0	12.7	5.6	0.7	0.2	0.5	0.9	5.4	0.6	0.5	2.9	108.3	311.4	47.9
TCGA-D8-A73U-01A	88	0	1	Lobular	LumA	T2	N0	IIA	0	16.4	1.1	0.8	0.3	0.9	1	1.2	0.3	0.1	7.3	56.7	109.9	44.5
TCGA-E2-A15L-01A	65	0	2	Lobular	LumA	T2	N0	IIA	0	20.8667	0	0.7	0.5	1.7	0.5	0.3	0.3	0.1	1.1	170.7	280.9	33.9
TCGA-E2-A15M-01A	66	0	1	Lobular	LumA	T2	N0	IIA	1	11.2	13.3	3.5	0.8	1.8	1.5	0.6	0.3	1	3.6	234	218.4	19.7
TCGA-E2-A1B5-01A	46	0	1	Lobular	LumA	T2	N0	IIA	0	32.8	0	1.5	0.9	0.6	0.7	0.2	0.2	0.1	2.7	20	137.1	15.3
TCGA-EW-A423-01A	75	0	1	Lobular	LumA	T2	N0	IIA	0	17.7667	0.2	0.2	0.3	0.5	0.3	0.4	1.9	0	0.4	139.8	593.4	34.1
TCGA-EW-A6SC-01A	60	0	2	Lobular	LumA	T2	N0	IIA	0	31.7333	10.2	2.7	0.2	0.8	0.6	0.4	0.2	0.1	1.2	126.4	329	12.5
TCGA-JL-A3YX-01A	46	0	3	Lobular	LumA	T2	N0	IIA	0	11.7333	10.6	0	0.1	0.7	0.4	3.2	1.2	0.1	0.6	113.9	232.6	43.3
TCGA-LL-A50Y-01A	84	0	1	Lobular	LumA	T2	N0	IIA	0	25.4	8.6	0.3	0.1	0.6	0.3	0.3	0.1	0.1	0.7	218.3	418	54.2
TCGA-OL-A5DA-01A	61	0	1	Lobular	LumA	T2	N0	IIA	0	59.4333	0	0.3	0.1	0.4	0.6	0.9	0.2	0	1.7	201.5	145.1	63.5
TCGA-OL-A66K-01A	72	0	1	Lobular	LumA	T2	N0	IIA	1	42.5	0	0.9	0.2	0.7	0.7	1.3	0.6	0.2	8	253.5	492	97.7
TCGA-OL-A6VQ-01A	49	0	1	Lobular	LumA	T2	N0	IIA	0	20	0.5	0.4	0.1	0.7	0.6	1.7	0.5	0.9	2.5	186.8	888.1	56.5
TCGA-PE-A5DD-01A	64	0	3	Lobular	LumA	T2	N0	IIA	0	65.1	2.7	0.2	0.2	0.7	0.8	0.2	0.9	0	1.1	69.7	336.7	36.7
TCGA-PE-A5DE-01A	41	0	1	Lobular	LumA	T2	N0	IIA	0	88.1667	2.3	0.5	0.1	0.7	0.6	0.2	0.3	0.1	5	66	349.8	33.5
TCGA-AR-A24X-01A	52	0	1	Mixto	LumA	T2	N0	IIA	0	100.133	6.5	0.7	0.4	0.8	0.4	3	0.4	1.6	1.8	230.3	167.3	75.9
TCGA-E2-A15G-01A	76	0	1	Mixto	LumA	T2	N0	IIA	0	18.4667	4.1	1.2	0.1	0.2	0.5	1.4	0.6	0.2	1.3	185.1	334.1	63
TCGA-A7-A3RF-01A	79	0	1	Mucinoso	LumA	T2	N0	IIA	0	13.6	2.5	0.2	0	0.6	0.2	0.3	0.8	0	0.5	13.2	139.3	25
TCGA-D8-A1XV-01A	84	0	1	Mucinoso	LumA	T2	N0	IIA	0	15.3667	2.8	0.2	0.1	0.1	0.6	1.5	0.2	0	0.4	30	109.9	13.6
TCGA-D8-A73X-01A	53	0	1	Otro	LumA	T2	N0	IIA	0	25.5667	0.8	0.3	0.2	0.6	0.5	2.9	0.7	0.1	2.2	134.6	314.4	76.9
TCGA-A7-A6VX-01A	68	0	2	Ductal	LumB	T2	N0	IIA	0	10.5667	0.4	0.8	1.9	1.4	1.1	5.5	2.5	0.2	2.6	131.7	314.2	69.7
TCGA-A8-A076-01A	66	0	0	Ductal	LumB	T2	N0	IIA	0	54.7333	0.1	6.7	1.5	8.6	4.8	0.2	0.6	0	2.1	1244.8	242.9	34.2
TCGA-A8-A08G-01A	41	0		Ductal	LumB	T2	N0	IIA	0	20.2333	10.3	2.2	0.5	0.2	0.5	2.1	0.8	0.1	1.6	195.9	418.5	65.8
TCGA-A8-A08I-01A	53	0	0	Ductal	LumB	T2	N0	IIA	0	12.1667	12.3	4	4.4	3	0.7	49.8	4.3	0.1	14.9	75.2	178.5	13.1
TCGA-A8-A09I-01A	84	0	0	Ductal	LumB	T2	N0	IIA	0	45.7	0.8	0.8	2.8	3.4	2	0.5	0.3	0.1	3.9	3836.3	151.5	67.3
TCGA-AN-A03Y-01A	66	0	1	Ductal	LumB	T2	N0	IIA	0	0.333333	7.4	0.4	0.9	0.5	0.2	4	1.1	0.1	0.5	61.4	2.7	45.9
TCGA-AN-A0AK-01A	76	0	1	Ductal	LumB	T2	N0	IIA	0	7.46667	0.4	0	1.1	0.7	0.1	0.1	0	0	1.1	215.1	79.5	44
TCGA-AN-A0AM-01A	56	0	1	Ductal	LumB	T2	N0	IIA	0	0.166667	7.8	0.6	4.2	9.2	5.3	27.8	1	1.8	2.2	41.3	217.4	21.4
TCGA-AR-A0TV-01A	66	0	0	Ductal	LumB	T2	N0	IIA	0	76.2667	8.5	7.2	2.1	0.4	0.2	1.2	0.8	0	3	64.5	2.9	9.8
TCGA-AR-A0TY-01A	54	0	1	Ductal	LumB	T2	N0	IIA	1	56.6333	0	1.4	0.3	0.4	0.4	0.4	0.2	0	0.4	84	523.2	16.7
TCGA-AR-A1AW-01A	65	0	1	Ductal	LumB	T2	N0	IIA	0	87.7333	6.8	2.1	0.2	0.4	0.5	0.5	0.1	0	9	81.9	10.2	12.1
TCGA-AR-A24K-01A	46	0	1	Ductal	LumB	T2	N0	IIA	0	51.6	0.4	0.8	0.8	0.3	1	3.4	0.1	0.1	0.7	134.7	255.9	13.8
TCGA-AR-A24Z-01A	57	0	1	Ductal	LumB	T2	N0	IIA	0	100.033	1.3	0.2	0.6	1.3	6.6	12.9	1.3	0.1	1.5	100.7	486.4	35.1
TCGA-AR-A250-01A	58	0	1	Ductal	LumB	T2	N0	IIA	0	90.2333	0.7	0.8	0.3	1.4	1	0.2	0.3	0.1	2.7	1159	271.4	27
TCGA-BH-A0AU-01A	45	0	1	Ductal	LumB	T2	N0	IIA	0	63.8	0.8	0.7	0.8	0.9	0.5	3.1	0.4	0.1	1.6	226.8	51.2	33.8
TCGA-BH-A1FN-01A	34	0	1	Ductal	LumB	T2	N0	IIA	1	73.0667	1.1	0.5	4.7	3.9	1.8	2.8	1.2	5.7	3.2	41.2	276.5	29.9
TCGA-BH-A202-01A	60	0	1	Ductal	LumB	T2	N0	II	0	26.5	0.2	0.4	1.1	1.8	1.8	4	0.4	0.1	3.3	902	43.1	33.5
TCGA-C8-A1HM-01A	74	0	3	Ductal	LumB	T2	N0	IIA	0	12.5	12.5	0.5	0.2	0.3	0.6	0.8	0.6	0.1	13.7	80.5	101.7	27.2
TCGA-C8-A1HN-01A	56	0	3	Ductal	LumB	T2	N0	IIA	0	13.1333	0	2.6	0.9	1	1.1	0.6	0	0.1	0.8	203.4	330.4	18.5
TCGA-C8-A274-01A	63	0	3	Ductal	LumB	T2	N0	IIA	0	16.9333	0.7	0.1	1.5	1.3	0.7	0.4	0.7	0.3	0.8	161.1	426	111.4
TCGA-D8-A1JJ-01A	54	0	1	Ductal	LumB	T2	N0	IIA	0	20.3667	29.8	2.2	4.6	8.1	3	3.6	0.9	0.5	1.4	55.3	244.9	29.3
TCGA-D8-A1XF-01A	45	0	1	Ductal	LumB	T2	N0	IIA	0	15.4333	0.3	0.2	0.3	0.3	0.2	0.2	0	0	0.8	158.9	201.3	52.1
TCGA-D8-A1Y2-01A	71	0	1	Ductal	LumB	T2	N0	IIA	0	14.4333	0.7	0.6	0.4	1	0.5	2.4	0.6	0	2.6	125.5	156.6	9.7
TCGA-E2-A15T-01A	65	0	1	Ductal	LumB	T2	N0	IIA	0	52.1	0.2	7.7	0	0.5	0.3	0.3	0	0	1.4	235.8	212.3	31.5
TCGA-E9-A1R7-01A	64	0	1	Ductal	LumB	T2	N0	IIA	0	48.9	4.8	1.9	1	2.5	1.9	9	1.1	0	0.4	190.8	532.9	55.2
TCGA-E9-A1RB-01A	40	0	1	Ductal	LumB	T2	N0	IIA	1	32.5333	0.4	0.5	0.2	0.4	0.5	1.7	0.3	0.1	0.7	36.9	61.5	8.4
TCGA-E9-A22A-01A	74	0	1	Ductal	LumB	T2	N0	IIA	0	39.6333	0.3	0.4	0.4	1.5	0.7	0.7	0.1	0.3	2.6	35	55.9	26
TCGA-E9-A22D-01A	38	0	1	Ductal	LumB	T2	N0	IIA	0	41.6	0	0.7	0.1	0.4	0.6	0.1	0.3	0	20	631.2	95.7	24.3
TCGA-EW-A1OY-01A	63	0	1	Ductal	LumB	T2	N0	IIA	0	30.2667	0.3	0.2	0.3	0.5	0.7	1.7	0.4	0	0.6	130.5	413.1	21
TCGA-S3-A6ZF-01A	64	0	2	Ductal	LumB	T2	N0	IIA	0	19.0667	0.2	0.2	0.3	1	0.5	1.6	0.7	0.2	1.9	143.6	256.7	81
TCGA-AR-A24H-01A	65	0	1	Lobular	LumB	T2	N0	IIA	0	163.133	0.2	0.2	1.1	5	0.6	0.4	1.1	0	2.3	332.5	276.7	25.6
TCGA-E9-A1NA-01A	58	0	1	Mixto	LumB	T2	N0	IIA	0	37.0667	0	0.8	18.4	4.5	0.3	0.6	1.9	0	1.9	78.8	148.2	79
TCGA-E9-A1NF-01A	60	0	1	Mixto	LumB	T2	N0	IIA	1	35.7333	2.1	0.1	1.5	3.1	2.8	7.5	1.3	0.4	1.5	63	121.3	26.2
TCGA-E9-A1NI-01A	51	0	1	Mixto	LumB	T2	N0	IIA	0	10	0.9	0.2	0.4	0.5	0.5	2.6	0.5	0.2	0.8	112.7	251.7	33.9
TCGA-E9-A5UO-01A	41	0	1	Mucinoso	LumB	T2	N0	IIA	0	26.1667	1.2	0.1	0.1	0.5	0.3	0.2	0.2	0	0.8	247.9	290.5	19.7
TCGA-EW-A1OX-01A	43	0	1	Mucinoso	LumB	T2	N0	IIA	0	30.3667	0.3	0	1.3	0.1	0.2	0.2	0.3	0	0.2	127.2	185.6	21.8
TCGA-D8-A1JT-01A	70	0	1	Otro	LumB	T2	N0	IIA	0	13.5	11.7	0.3	0.2	0.6	0.3	0.2	0.2	0.2	8.9	72.8	55.7	30.6
TCGA-D8-A1X7-01A	40	0	1	Otro	LumB	T2	N0	IIA	0	16.9667	0.5	0.4	0.7	0.7	1	2.8	0	0	1	44.2	76.6	25
TCGA-A2-A4RX-01A	67	0	2		NA	T2	N0	IIA	0	24.7333	1.8	0.9	3.7	21.8	7.7	0.6	1.2	6.5	2	104.9	597.3	75.6
TCGA-A7-A4SF-01A	54	0	2	Ductal	NA	T2	N0	IIA	0	18.1667	0	0.8	0.1	0.1	0.2	0.2	0.1	0	1.1	640.9	139.8	18.8
TCGA-A8-A07C-01A	57	0	0	Ductal	NA	T2	N0	IIA	0	34.4667	0.9	0.7	2.1	3	1.9	0.3	0.2	0	2.8	90.8	88.6	75.1
TCGA-A8-A08C-01A	65	0	0	Ductal	NA	T2	N0	IIA	0	29.3667	0.9	0.8	0.1	0.4	0.5	11.1	0.6	0	0.9	177.2	41.2	29.7
TCGA-AN-A0G0-01A	56	0	1	Ductal	NA	T2	N0	IIA	0	0.533333	1.3	0.1	1.1	1.3	9.5	0.1	0.4	1.7	0.9	114.6	137.7	35.1
TCGA-AQ-A54N-01A	51	0	2	Ductal	NA	T2	N0	IIA	0	2.6	0.2	0	0.4	0.3	1.1	0.1	0	0.1	0.3	32.8	145.9	68.6
TCGA-AQ-A54O-01A	51	1	2	Ductal	NA	T2	N0	IIA	0	33.3667	0	0	0	0	0.3	0.4	0.5	0	0.1	69.2	136.7	9.9
TCGA-E2-A14W-01A	78	1	1	Ductal	NA	T2	N0	IIA	0	32.4667	0.2	2.3	2	0.5	0.6	6.8	1.1	0	0.6	129.7	360.6	27.3
TCGA-EW-A1OW-01A	58	0	2	Ductal	NA	T2	N0	IIA	0	23.1333	0.8	0.2	1.5	3.7	2.2	0.2	0.3	1.3	2.3	86.3	388.4	41
TCGA-AR-A1AT-01A	62	0	1	Lobular	NA	T2	N0	IIA	1	42.4	1.7	0.1	1.8	1.4	2	1.6	0	0.1	2.8	3319.9	221.8	76.4
TCGA-A8-A07S-01A	73	0		Mixto	NA	T2	N0	IIA	0	8.1	9.5	0.4	0.1	0.7	0.4	1.7	0.6	0	0.9	153.1	206.3	45.1
TCGA-A2-A4S0-01A	77	0	1	Mucinoso	NA	T2	N0	IIA	0	23.5333	8	0.3	0.1	0.1	1.7	1.5	0.6	0	0.7	79.2	108	28.7
TCGA-A7-A3J0-01A	62	0	1	Mucinoso	NA	T2	N0	IIA	0	10.4333	0.5	0.9	0.2	0.5	2	2.4	0.5	0	1.4	46.3	150.2	14.5
TCGA-E9-A5UP-01A	63	0	1	Otro	NA	T2	N0	IIA	0	26.7667	1.2	0.1	0.1	0.1	0.2	1.7	0.3	0.1	1	495.4	165.8	131.5
TCGA-BH-A6R9-01A	61	0	1		Normal	T2	N0	IIA	0	5.33333	19.2	1.2	0.3	11.9	2.5	0.1	0.2	0.4	14.7	34.8	23.8	8.9
TCGA-D8-A1XW-01A	53	0	1	Ductal	Normal	T2	N0	IIA	0	43.6333	1.6	2.1	0.9	2.1	2.2	0.3	0.3	0.8	2.2	85.5	624.9	68.1
TCGA-OL-A5D6-01A	71	0	2	Ductal	Normal	T2	N0	IIA	1	36.8	6.5	0.2	0.4	0.8	1.9	0.2	0.4	0.2	0.3	219.5	235.1	33
TCGA-BH-A42U-01A	80	0	2	Lobular	Normal	T2	N0	IIA	0	112.133	0	1.3	0.2	0.5	1.1	0.6	1.6	0.1	1.2	101.7	524.7	18.5
TCGA-AC-A7VC-01A	56	0	1		Basal	T3	N0	IIB	0	0.0333333	0	0.2	0.1	4.1	2.2	0.1	1.1	0.1	0.2	17.5	3.5	4
TCGA-E9-A5FL-01A	65	0	1		Basal	T3	N0	IIB	0	0.8	0.1	0	0.6	5.5	2.5	1	2	1.3	0.5	33.1	609.5	37.4
TCGA-AR-A24Q-01A	49	0	1	Ductal	Basal	T3	N0	IIB	0	105.733	7.2	2.1	7.7	3.4	3	0.2	0.3	0.6	1.6	80.8	150.3	5.5
TCGA-C8-A27B-01A	48	0	3	Ductal	Basal	T3	N0	IIB	0	14.6333	0.9	1.8	1.5	1	4.6	0.2	0.7	3.9	12.6	20.4	1314.6	54.3
TCGA-D8-A142-01A	74	0	1	Ductal	Basal	T3	N0	IIB	0	14.1667	4.3	1	2.1	1.6	1.9	0.3	0.2	0.5	1.2	95.7	140.9	63.1
TCGA-OL-A5D8-01A	40	0	2	Ductal	LumA	T3	N0	IIB	0	32.4333	0	0.2	0.1	0.5	0.5	2.9	0.3	0	2.1	169.5	102.6	193.8
TCGA-A2-A0CR-01A	54	0	3	Lobular	LumA	T3	N0	IIB	0	109.433	3.8	1.1	0	0.2	0.7	0.2	0.3	0.1	1.2	46.7	243.7	9.9
TCGA-AC-A4ZE-01A	63	0	1	Lobular	LumA	T3	N0	IIB	0	29.6667	13.6	1.8	0	0.4	0.4	0.8	0.2	0	0.8	212	300.5	39
TCGA-XX-A89A-01A	68	0	1	Lobular	LumA	T3	N0	IIB	0	16.2667	17.1	1.1	0.3	0.5	0.7	0.3	0.4	0	1.9	52.9	220.8	16.9
TCGA-A8-A06X-01A	77	0	0	Ductal	LumB	T3	N0	IIB	1	31.4333	14.2	5	16.3	3.2	1.2	15.8	0.9	0.3	2.9	153.8	47.7	49.1
TCGA-A8-A06Z-01A	84	0	0	Ductal	LumB	T3	N0	IIB	0	1.03333	0	0.2	0	0.3	0.2	1.1	0.2	0	0.5	184.6	340.5	26.5
TCGA-AN-A0AJ-01A	79	0	1	Ductal	LumB	T3	N0	IIB	0	10.1	0.1	0.2	0.1	0.4	0.3	1.7	0.4	0.2	3.5	105.4	178.3	29.5
TCGA-GI-A2C9-01A	58	0	2	Ductal	NA	T3	N0	IIB	0	111.4	19.4	0.3	6.7	6.4	4.6	0.9	0.7	7.2	1.9	67.7	303.6	31.2
TCGA-A2-A0CO-01A	85	0	1	Lobular	NA	T3	N0	IIB	1	48.9333	8.5	1.3	0.2	1.3	1	1	0.8	0.3	2.7	178.7	518.9	28.8
TCGA-A7-A4SC-01A	62	0	1	Lobular	NA	T3	N0	IIB	0	14.8667	1.5	0.2	0.7	1	1	2.3	1.2	0.2	1.5	451.4	294.8	77.6
TCGA-AC-A3TN-01A	75	0	1	Lobular	NA	T3	N0	IIB	0	15.2	0	0.1	0.1	0.4	0.3	0.3	0.2	0.1	0.9	196.4	764.4	45.8
TCGA-PL-A8LY-01A	30	0	2	Ductal	Normal	T3	N0	IIB	0	0.266667	0	0.2	0.1	0.3	2.6	0.3	0.4	0.1	0.4	113.6	507.5	28.8
TCGA-AR-A2LQ-01A	59	0	1	Lobular	Normal	T3	N0	IIB	0	41.1	0	0.1	0.5	2.1	0.9	3.4	0.6	5.9	1.3	206.8	350.7	34.6
TCGA-OL-A97C-01A	67	0	2	Otro	Normal	T3	N0	IIB	0	9.03333	19.4	0.9	6.4	9.1	4.5	1.3	0.9	0.2	1	97.4	312	29.1
TCGA-AN-A0AL-01A	41	0	1	Ductal	Basal	T4	N0	IIIB	0	7.56667	0.2	0.3	1.3	8.2	3.1	0.3	0.8	14	1	39	598.8	41.7
TCGA-AN-A0FK-01A	88	0	1	Ductal	LumA	T4	N0	IIIB	0	7.1	10.5	0.2	0.2	0.6	0.3	1.4	0.5	0.1	0.4	89.5	366.9	23.8
TCGA-GI-A2C8-01A	63	0	1	Ductal	LumA	T4B	N0	IIIB	0	7.5	3.5	0.5	0.4	0.9	0.6	1.5	1	0	2	11.5	10.4	54.7
TCGA-C8-A3M7-01A	60	0	3	Lobular	LumA	T4B	N0	IIIB	1	34.4667	13.5	0.5	0.1	0.5	0.8	0.5	0.5	0.1	1.5	77.9	354	41.5
TCGA-D8-A27W-01A	55	0	1	Mucinoso	LumB	T4B	N0	IIIB	0	12.4333	1.1	2.6	0.4	2.1	0.7	0.1	0.3	0	0.9	187.3	110.8	15.5
TCGA-AC-A2QJ-01A	48	0	1		NA	T4B	N0	IIIB	1	14.8667	2.3	0	0.1	4.2	0.9	0.2	1.3	0.5	0.2	20.5	31.6	2.5
TCGA-A2-A04Q-01A	48	0	1	Ductal	Basal	T1	N0 (I-)	IA	0	79.5	0	0.4	0.1	0.7	0.8	0.4	0.5	0.2	7.2	38.1	110.5	17.1
TCGA-A2-A0CQ-01A	62	0	2	Ductal	LumA	T1	N0 (I-)	IA	0	89.8333	0.1	0.2	0	0.1	0.3	0.9	0.4	0.1	0.8	95.9	255.9	46.4
TCGA-A2-A0EM-01A	73	0	1	Ductal	LumA	T1	N0 (I-)	IA	0	103.133	0.9	2.3	0.2	0.9	0.4	0.4	0.1	0	1.6	141	278	49
TCGA-A2-A0EO-01A	54	0	1	Ductal	LumA	T1	N0 (I-)	IA	0	81.4	0	0.3	0.1	0.5	0.7	0.5	0.2	0	1	196.7	290.7	27.5
TCGA-A2-A04R-01A	36	0	2	Ductal	LumB	T1	N0 (I-)	IA	0	123.633	0.2	0.2	0.1	0.4	0.3	0.2	0.2	0	0.8	136.4	212.3	21.7
TCGA-B6-A40B-01A	76	0	1	Lobular	LumA	T1B	N0 (I-)	I	0	105.067	1	0.9	0.2	0.9	0.4	1.3	0.2	0.1	0.7	190.4	329.7	46.9
TCGA-BH-A0B8-01A	64	0	1	Ductal	NA	T1B	N0 (I-)	I	0	52.3	1.7	0	0.1	0.9	0.4	0.2	0.1	0.9	0.8	152.9	274.4	12.6
TCGA-E9-A54X-01A	85	0	1	Mucinoso	NA	T1B	N0 (I-)	IA	0	24.2333	0.3	0.2	0	0.3	1.6	0.7	1.9	0	0.2	75.4	316.5	11.8
TCGA-BH-A0WA-01A	82	0	1		Basal	T1C	N0 (I-)	I	0	23.3667	0	0.5	2	1.4	4.3	0.6	0.2	3.3	3.2	93.4	252.3	20.8
TCGA-A2-A0SX-01A	48	0	1	Ductal	Basal	T1C	N0 (I-)	IA	0	51.1333	2	0.6	1.6	1.9	1.9	0.3	0.2	1.5	3.9	70.3	465.6	100.3
TCGA-AO-A0J4-01A	41	0	2	Ductal	Basal	T1C	N0 (I-)	IA	0	52.9	0	0.6	2.5	1.2	3.3	2.4	0.8	5.2	3.2	72.2	899.2	60.4
TCGA-B6-A0I2-01A	45	0	1	Ductal	Basal	T1C	N0 (I-)	IA	0	145.367	0.9	0.2	0.1	0.2	0.5	0.1	0.2	0	2.8	47.5	154	24.8
TCGA-BH-A0B9-01A	44	0	1	Ductal	Basal	T1C	N0 (I-)	IA	0	52.4	0.2	0.4	1.7	2	3.3	0.2	1.2	0.2	1.6	20.9	288.9	70.5
TCGA-BH-A0E6-01A	69	0	1	Ductal	Basal	T1C	N0 (I-)	IA	0	9.76667	0.7	0	1.5	1.1	2.2	0.1	0.1	1.2	0.4	52.4	400.2	32
TCGA-B6-A0RU-01A	40	0	1	Otro	Basal	T1C	N0 (I-)	IA	0	286.833	9.1	1.1	0.8	2.4	1.6	0.2	1	0.5	0.5	62.8	301.9	13.3
TCGA-AO-A0J2-01A	41	0	1	Ductal	HER2	T1C	N0 (I-)	IA	0	33.2333	9.6	1.3	0.2	1	2.2	0.7	1.3	0.5	7.8	125.4	199.2	44.2
TCGA-A2-A04N-01A	66	0	1	Ductal	LumA	T1C	N0 (I-)	IA	0	145.133	8.1	3.3	0.2	0.8	0.6	2	0.6	0.1	1.1	110.5	350.7	22.6
TCGA-A2-A0CP-01A	60	0	1	Ductal	LumA	T1C	N0 (I-)	IA	0	93.7667	0.2	0.1	0.3	0.7	0.5	0.6	0.1	0	0.9	85.7	155.1	9.4
TCGA-A2-A0D3-01A	42	0	1	Ductal	LumA	T1C	N0 (I-)	IA	0	62.4333	2.2	0.1	0.5	0.5	0.5	1.9	0	0.4	1.8	218.8	136.3	94.1
TCGA-A2-A0EU-01A	79	0	1	Ductal	LumA	T1C	N0 (I-)	IA	0	34.7667	1	2.9	0.4	2.2	0.4	1.7	0.7	2.2	2.3	117.6	337.1	14.8
TCGA-A2-A0EV-01A	80	0	1	Ductal	LumA	T1C	N0 (I-)	IA	0	32.2667	0.3	8.5	0.2	0.6	0.4	0.5	0.2	0.1	2	263.2	641.5	42.9
TCGA-A2-A259-01A	70	0	2	Ductal	LumA	T1C	N0 (I-)	I	0	53.2	10.1	1.7	0.1	1.2	0.6	3.4	0.6	0.3	4.8	73.3	342.5	15
TCGA-AC-A8OP-01A	72	0	2	Ductal	LumA	T1C	N0 (I-)	IA	0	20.4667	0.9	0.4	0.5	0.4	0.6	1.1	0.8	0	1	221.2	358.3	31.4
TCGA-AO-A03V-01A	41	0	1	Ductal	LumA	T1C	N0 (I-)	I	0	45.0333	0	0.3	0.2	0.7	0.4	0.1	0.5	0.1	0.4	114.3	793.8	27
TCGA-B6-A0RN-01A	60	0	1	Ductal	LumA	T1C	N0 (I-)	IA	0	266.933	0	0.1	0.2	0.8	0.3	0.6	0	0.1	1	133	246.6	62.2
TCGA-BH-A0EB-01A	69	0	1	Ductal	LumA	T1C	N0 (I-)	IA	0	24.8333	9.4	2.1	0.2	0.9	0.3	0.7	0.2	0	1.7	116.6	611.6	31.4
TCGA-BH-A0H5-01A	45	0	1	Ductal	LumA	T1C	N0 (I-)	I	0	54	6.8	1.8	0.3	0.3	0.8	0.3	0.2	0.1	7.7	99.8	104.9	21.1
TCGA-BH-A0HA-01A	31	0	1	Ductal	LumA	T1C	N0 (I-)	I	0	53.7	16.8	3.3	0.5	1.2	1.2	0.2	0.6	0.2	1.6	103.9	482.1	16
TCGA-BH-A0HB-01A	55	0	1	Ductal	LumA	T1C	N0 (I-)	IA	0	26.8667	1	0.3	0.2	0.6	1.3	0.7	0.4	1.7	1.4	72	352.9	21.9
TCGA-BH-A0HI-01A	78	0	1	Ductal	LumA	T1C	N0 (I-)	IA	0	20.6667	0	0.3	0.2	0.7	0.3	3.6	0.5	0.1	1.1	138.2	575	31.7
TCGA-BH-A0W7-01A	49	0	1	Ductal	LumA	T1C	N0 (I-)	I	0	45.4333	22.2	4.7	0.2	1.1	2	0.3	0.3	0.2	3.3	68.5	371.3	15.8
TCGA-E9-A247-01A	59	0	1	Ductal	LumA	T1C	N0 (I-)	IA	0	39.5333	0	0.5	0.7	1.8	0.8	0.3	0.6	0.1	1.1	148.9	229.1	19.8
TCGA-GM-A2D9-01A	69	0	1	Ductal	LumA	T1C	N0 (I-)	I	1	60.4	1.8	0.7	0.2	0.3	0.5	0.6	0	0.1	0.6	99.6	358.2	31.3
TCGA-GM-A2DK-01A	58	0	1	Ductal	LumA	T1C	N0 (I-)	I	0	88.1667	0	0.1	0.1	0.9	0.8	0.4	1	0	0.6	127.8	298	13.4
TCGA-GM-A2DL-01A	50	0	1	Ductal	LumA	T1C	N0 (I-)	I	0	117.3	14.2	1.7	1	1	2	0.4	0.5	1.2	1.4	52.4	282	8.2
TCGA-LL-A740-01A	61	0	2	Ductal	LumA	T1C	N0 (I-)	IA	0	14.7	0	0.3	0.2	2.6	1.5	0.1	0.3	0.2	1	264.7	475.8	17.3
TCGA-B6-A0IP-01A	74	0	1	Lobular	LumA	T1C	N0 (I-)	IA	1	130.867	0.6	0.3	0.3	0.7	0.6	3	0.3	0.4	1.7	184.6	416.4	63.7
TCGA-LL-A440-01A	61	0	1	Lobular	LumA	T1C	N0 (I-)	IA	0	25.3	23.6	1.6	0.1	0.8	0.9	0.9	0.9	0.1	2.1	113	220.3	20.3
TCGA-WT-AB44-01A	77	0	1	Lobular	LumA	T1C	N0 (I-)	IA	0	29.4333	0	0.1	0	0.4	0.4	0.4	1.3	0.2	7.4	98.5	258.2	59.7
TCGA-A1-A0SE-01A	56	0	1	Mixto	LumA	T1C	N0 (I-)	I	0	44.0333	1.6	0.1	0.2	0.7	0.7	0.2	0.6	0	0.9	176.8	328.5	50.6
TCGA-AC-A8OR-01A	75	0	1	Mucinoso	LumA	T1C	N0 (I-)	IA	0	1.33333	12.2	1.3	0.1	0.1	0.4	0.2	0.1	0.1	0.5	74	768.2	10.1
TCGA-B6-A0X0-01A	54	0	1	Otro	LumA	T1C	N0 (I-)	I	1	131.5	6.7	0.2	0.1	0.3	0.6	1.1	0	0.3	0.7	179	286.8	54.3
TCGA-BH-A0H0-01A	69	0	1	Ductal	LumB	T1C	N0 (I-)	IA	0	15.3667	7.9	5.9	0	0.2	0.3	0.3	0.2	0	0.8	163.5	473.1	52.6
TCGA-BH-A0HU-01A	52	0	1	Ductal	LumB	T1C	N0 (I-)	IA	0	13.0667	2.4	1.4	0.3	0.7	2	0.8	0.8	0.7	0.6	111.3	778.8	40.8
TCGA-BH-A0HW-01A	62	0	3	Ductal	LumB	T1C	N0 (I-)	IA	0	52.0333	0.3	0.7	0.1	0.5	0.3	0.1	0.2	0	0.6	331.1	268.8	27.6
TCGA-EW-A1J6-01A	70	0	1	Ductal	LumB	T1C	N0 (I-)	I	0	29.1667	0.2	0.2	0.2	0.4	0.4	0.5	0.3	0	1.3	33.5	27.5	1.9
TCGA-GM-A2DO-01A	54	0	2	Lobular	LumB	T1C	N0 (I-)	I	0	86.5333	17.4	2.7	0.1	0.2	0.7	0.7	0.4	0	5.1	60.6	57.7	7.4
TCGA-A7-A0DC-01A	63	0	1	Ductal	NA	T1C	N0 (I-)	IA	0	30.2	2.7	0.3	0.2	0	1.9	0.5	0.1	0	0.6	154.6	40.6	16.4
TCGA-B6-A402-01A	47	0	2	Ductal	NA	T1C	N0 (I-)	I	0	76.0333	5.9	0.4	0.3	0.4	1.5	0.5	0.9	2.4	0.5	66.7	254	123
TCGA-BH-A0HF-01A	77	0	1	Ductal	NA	T1C	N0 (I-)	IA	0	24.2333	11.6	1.1	0.5	2.2	1.6	0.3	0.4	5.3	1.7	80.9	626.6	17.3
TCGA-BH-A0HN-01A	67	0	1	Ductal	NA	T1C	N0 (I-)	IA	0	17.2	1.2	0.2	0	0.1	0.4	0.6	0.2	0	0.3	172.5	148.6	50.5
TCGA-GM-A2DD-01A	53	0	1	Ductal	Normal	T1C	N0 (I-)	I	0	76.0667	9.9	0.8	0.2	0.9	0.8	0.2	0.2	0.1	2.2	90.5	217.2	20.7
TCGA-E9-A3QA-01A	33	0	1		Basal	T2	N0 (I-)	IIA	0	30.6	0.1	0.8	2.7	1.4	2	2.4	0.9	12.3	10.9	61.6	221	41.4
TCGA-EW-A1P4-01A	43	0	1		Basal	T2	N0 (I-)	IIA	0	30.2333	0	1.5	1.9	31.3	8	2.3	4.2	16.3	4.6	52.8	460.9	23
TCGA-A1-A0SP-01A	40	0	0	Ductal	Basal	T2	N0 (I-)	IIA	0	19.4667	0.1	0.2	8.5	13.1	5.6	0.7	2.1	13.3	1.3	48.5	128.5	43.1
TCGA-A2-A04T-01A	62	0	1	Ductal	Basal	T2	N0 (I-)	IIA	0	74.8667	9.8	0.2	2.5	4	3.5	0.4	0.7	5.1	2.7	78.8	163.4	59.1
TCGA-A2-A0CM-01A	40	0	2	Ductal	Basal	T2	N0 (I-)	IIA	1	25.1333	11.7	3.1	4.2	11.9	8.3	1.5	1.6	7.3	11	44.3	360.7	178.9
TCGA-A2-A0D0-01A	60	0	2	Ductal	Basal	T2	N0 (I-)	IIA	0	68.2667	0.2	0.5	1.6	3.2	10.8	0.1	0.6	1.8	0.7	33.6	320.8	7.7
TCGA-A2-A0YM-01A	67	0	1	Ductal	Basal	T2	N0 (I-)	IIA	0	32.1667	6.9	2.7	5.6	4.5	6.2	3	0.6	16.9	2.7	87.2	526.7	81.1
TCGA-A2-A25F-01A	66	0	1	Ductal	Basal	T2	N0 (I-)	IIA	0	10.7333	6.6	4.9	1.4	1.1	1.1	0.9	0.8	0.4	13.5	21.8	17.9	6.7
TCGA-A7-A0CE-01A	57	0	1	Ductal	Basal	T2	N0 (I-)	IIA	0	35.8	0.9	0.9	1.2	3.1	6.1	2.4	5.1	2	1.3	135.8	502.3	29.2
TCGA-A7-A0DA-01A	62	0	1	Ductal	Basal	T2	N0 (I-)	IIA	0	36.1667	1.3	0.2	3.8	3	2.5	2.6	0.7	5	1.4	94.8	128.2	124.8
TCGA-A7-A13D-01A	46	0	2	Ductal	Basal	T2	N0 (I-)	IIA	0	32.1667	4.1	0.8	1.7	2.7	7.3	0.4	0.5	3.1	0.9	197.9	309.1	130.4
TCGA-AC-A6IW-01A	73	0	2	Ductal	Basal	T2	N0 (I-)	IIA	0	13.7667	15.3	0.7	0.6	0.6	1.8	0.4	0.2	0.1	3.5	33.4	273.5	53.9
TCGA-AO-A0J6-01A	61	0	1	Ductal	Basal	T2	N0 (I-)	IIA	0	38	0.2	0.3	1	6.1	1.3	1.5	1	3.6	3.5	67.7	414	98.6
TCGA-AO-A128-01A	61	0	1	Ductal	Basal	T2	N0 (I-)	IIA	0	108.267	0.2	9.1	0.4	0.6	0.8	0.4	0.3	0.6	39.4	109.7	248.4	11.1
TCGA-AO-A12F-01A	36	0	1	Ductal	Basal	T2	N0 (I-)	IIA	0	61.4	1.7	0.1	1.3	3	13.1	0.2	0.1	0.2	0.6	84.1	615.9	62
TCGA-BH-A0RX-01A	59	0	1	Ductal	Basal	T2	N0 (I-)	IIA	0	5.66667	0.1	0.3	0.7	0.5	5.2	0.3	0.3	0.5	2.4	36.5	177.3	34.7
TCGA-E9-A243-01A	52	0	1	Ductal	Basal	T2	N0 (I-)	IIA	0	20.4	0.2	0.7	0.1	0.4	0.8	0.3	0.2	0	5.9	25.9	103.1	54.3
TCGA-E9-A244-01A	54	0	1	Ductal	Basal	T2	N0 (I-)	IIA	0	0.7	0	0.1	4.6	2.4	5.5	0.8	0.6	15.3	0.7	81.8	1015	49.2
TCGA-GM-A3XL-01A	49	0	2	Ductal	Basal	T2	N0 (I-)	IIA	0	70.2667	0.2	0.8	0.3	0.2	0.3	0.2	0.6	0	2.4	32.2	29.6	25.8
TCGA-LL-A6FR-01A	50	0	2	Ductal	Basal	T2	N0 (I-)	IIA	0	16.3	0	0.1	0.3	4	1.3	0.2	0.1	1.9	0.1	84.7	240.8	111.6
TCGA-LL-A8F5-01A	61	0	2	Ductal	Basal	T2	N0 (I-)	IIA	0	19.8667	0	0.1	0.3	3.3	0.9	0.1	0.4	1.6	1.3	22.4	153.6	4.5
TCGA-A1-A0SK-01A	54	0	3	Otro	Basal	T2	N0 (I-)	IIA	1	32.2333	0.1	1.3	1.5	2.5	1.7	0.1	0.5	0	0.3	6.6	8.6	11
TCGA-AO-A124-01A	38	0	1	Otro	Basal	T2	N0 (I-)	IIA	0	116.867	6.8	1	9	12.8	11.5	0.2	0.4	7	1	139.5	446.6	43.6
TCGA-A2-A04X-01A	34	0	1	Ductal	HER2	T2	N0 (I-)	IIA	0	56.2	0.8	0.7	0.2	1.7	1.7	0.2	0.3	0.2	3	918.6	70.7	23.8
TCGA-A2-A0CX-01A	52	0	1	Ductal	HER2	T2	N0 (I-)	IIA	0	57.6	4.5	0.5	0.3	0.9	0.3	1.3	0.2	0	2.1	1594.8	463.4	40
TCGA-A2-A0D1-01A	76	0	1	Ductal	HER2	T2	N0 (I-)	IIA	0	35.0333	0.4	0	0.6	1	0.3	0.2	0.3	0.7	0.5	1126.4	96.7	15.2
TCGA-A2-A0EQ-01A	64	0	2	Ductal	HER2	T2	N0 (I-)	IIA	0	80.8667	0.2	0.1	0.2	0.4	0.5	0.1	0.1	0.1	3.7	76.3	83.9	7.5
TCGA-B6-A0RH-01A	51	0	2	Ductal	HER2	T2	N0 (I-)	IIA	1	215.2	0.1	0.2	1.9	1.3	2.2	4.5	2.4	0.5	1.9	387.7	177.8	39.6
TCGA-B6-A0RS-01A	38	0	1	Ductal	HER2	T2	N0 (I-)	IIA	1	102.1	0.2	0.5	0.1	0.5	0.3	0.1	0.1	0	2.3	237	25.4	59.3
TCGA-C8-A12L-01A	67	0	3	Ductal	HER2	T2	N0 (I-)	IIA	0	12.1	0.5	0.5	0	4.3	0.3	2.8	0.9	3.7	6.6	370.4	127.3	108.8
TCGA-E9-A248-01A	51	0	1	Ductal	HER2	T2	N0 (I-)	IIA	0	1.96667	0.5	0.4	0.5	3.2	2.7	6.7	1.5	2.9	6.3	83.6	166.5	22.3
TCGA-GM-A2DB-01A	62	0	1	Ductal	HER2	T2	N0 (I-)	IIA	0	80.2	3.2	0.2	0.6	1.7	3.4	0.6	0.4	2.3	0.8	45.3	408.7	23.2
TCGA-A1-A0SH-01A	39	0	1	Ductal	LumA	T2	N0 (I-)	IIA	0	47.9	0	0.1	0.5	0.8	0.8	0.2	0.2	0	0.8	322	444.3	25.8
TCGA-A2-A04V-01A	39	0	1	Ductal	LumA	T2	N0 (I-)	IIA	1	64	0	3.2	0.2	0.4	0.5	0.1	0.2	0	0.7	127.4	90.9	8.5
TCGA-A2-A0CT-01A	71	0	1	Ductal	LumA	T2	N0 (I-)	IIA	0	76.3	0	0.4	0.1	1.1	0.3	0	0	1.6	1	295.2	360.5	26.7
TCGA-A2-A0T5-01A	39	0	1	Ductal	LumA	T2	N0 (I-)	IIA	0	17.7	0.7	0.1	0.3	1.7	1.1	2	0.4	0.3	0.8	146.5	139	58.1
TCGA-A2-A1FZ-01A	63	0	1	Ductal	LumA	T2	N0 (I-)	IIA	0	22.7667	0.3	0.3	0.4	1.3	1	22.9	1.3	1.5	1.1	211.3	334.4	96.7
TCGA-A7-A0CH-01A	79	0	1	Ductal	LumA	T2	N0 (I-)	IIA	0	35.9667	0.6	2.6	0.3	0.5	1	5.2	0	0.3	1.3	169.7	577.3	76.8
TCGA-A7-A0D9-01A	37	0	1	Ductal	LumA	T2	N0 (I-)	IIA	0	37.9667	12.6	0.1	0.4	2	1	0.3	1	1.2	0.5	104.1	235.4	30.6
TCGA-AO-A0JC-01A	64	0	1	Ductal	LumA	T2	N0 (I-)	IIA	0	51.5667	0	1.7	0.2	1	1.4	0.3	0.4	0.6	6	14.6	85.1	5.6
TCGA-AO-A126-01A	39	0	3	Ductal	LumA	T2	N0 (I-)	IIA	0	110.233	4.4	0.1	0.2	0.2	0.5	0.1	0.2	0	0.6	84.2	341.6	21.4
TCGA-AO-A12B-01A	63	0	1	Ductal	LumA	T2	N0 (I-)	IIA	0	99.6333	0	0	0	0.2	0.2	9.9	0.8	0	0.9	56.6	138.3	12.7
TCGA-BH-A0AY-01A	62	0	1	Ductal	LumA	T2	N0 (I-)	IIA	0	25.9	7.5	0.2	0.2	0.4	0.5	1	0.9	0	0.8	49.8	192.3	17.8
TCGA-BH-A0DK-01A	49	0	1	Ductal	LumA	T2	N0 (I-)	IIA	0	14.1	0.4	0.7	0.2	1.4	0.6	0.3	0.9	0.6	1.4	37.7	217.2	13.9
TCGA-BH-A0H9-01A	69	0	1	Ductal	LumA	T2	N0 (I-)	IIA	0	41.5667	0.2	0	0	0.5	0.9	0.9	0.5	0.1	0.3	142.3	285.5	36.4
TCGA-BH-A0W4-01A	46	0	1	Ductal	LumA	T2	N0 (I-)	IIA	0	25.3	0.5	0.2	0.2	1.3	0.9	1.7	1	0.1	1.2	186.5	464.8	24.5
TCGA-C8-A12N-01A	58	0	3	Ductal	LumA	T2	N0 (I-)	IIA	0	11.9333	0.3	1.3	0.4	1.7	0.4	1.7	1.7	0.2	1.9	69	271.4	15.3
TCGA-C8-A12O-01A	50	0	3	Ductal	LumA	T2	N0 (I-)	IIA	0	12.8333	0	0.6	0.5	2.8	0.6	6.9	0.4	0.3	1.6	108.4	127.9	7.9
TCGA-E2-A105-01A	79	0	1	Ductal	LumA	T2	N0 (I-)	IIA	0	43.6	2.1	0.3	0.2	0.4	0.2	0.3	0.2	0	0.4	178.9	290.7	19.8
TCGA-GM-A2DM-01A	57	0	1	Ductal	LumA	T2	N0 (I-)	IIA	0	107.533	0	2	0.1	0.8	0.4	0.4	1.4	0.1	0.8	77.1	198.5	6.4
TCGA-GM-A2DN-01A	58	0	1	Ductal	LumA	T2	N0 (I-)	IIA	0	103.033	0.6	0.5	0.1	0.8	1	2.3	1	0.2	3.1	93.1	238.6	48.3
TCGA-LL-A5YN-01A	46	0	2	Ductal	LumA	T2	N0 (I-)	IIA	0	14.9	32.3	0.5	0.1	0.5	0.2	1.1	0.4	0	1.3	159.7	238.5	22.9
TCGA-A2-A0ES-01A	52	0	1	Lobular	LumA	T2	N0 (I-)	IIA	0	73	9.9	1.4	0.1	0.5	1.1	1.4	1.7	0.3	1.6	155.3	631	22.4
TCGA-A2-A0T4-01A	62	0	1	Lobular	LumA	T2	N0 (I-)	IIA	0	20.8	1.5	0.7	0.6	1.2	1.3	1.6	0.7	0.2	1.5	140.8	172.9	25.1
TCGA-AC-A8OS-01A	71	0	1	Lobular	LumA	T2	N0 (I-)	IIA	0	2.33333	1.9	0.2	0.1	0.3	0.5	1.5	0.2	0	1.6	78.9	248.2	15.9
TCGA-BH-A2L8-01A	45	0	1	Lobular	LumA	T2	N0 (I-)	IIA	0	20.4	10.7	0.5	0.1	0.4	0.9	1.3	0.6	0.2	2.9	99.4	67.7	34.7
TCGA-E2-A10F-01A	47	0	1	Lobular	LumA	T2	N0 (I-)	IIA	0	29.2667	0.8	0.9	0.4	0.6	0.7	1	0.2	0.1	5.1	140.3	151.3	39.4
TCGA-E9-A295-01A	71	0	1	Lobular	LumA	T2	N0 (I-)	IIA	0	12.5	0	0.2	0.3	0.6	0.4	0.7	0.7	0.3	0.9	113.1	195.4	31.4
TCGA-E9-A2JT-01A	63	0	1	Lobular	LumA	T2	N0 (I-)	IIA	0	9.6	1.9	1.1	0.3	0.4	0.9	0.3	0.6	0.1	4.4	29.5	44.3	14
TCGA-GM-A3NW-01A	63	0	1	Lobular	LumA	T2	N0 (I-)	IIA	0	112.033	3.1	0	0	0.3	0.5	0.4	0.3	0	0.8	186.9	156.5	39.3
TCGA-A7-A0CG-01A	78	0	1	Mixto	LumA	T2	N0 (I-)	IIA	0	34.7667	9.1	0.7	0.1	0.8	0.9	0.3	0.3	0.1	1.8	100.9	395.1	23.3
TCGA-AC-A3YJ-01A	66	0	1	Otro	LumA	T2	N0 (I-)	IIA	0	25.1333	2.7	0.1	0.1	0.3	0.3	0.3	0.6	0	0.4	110.4	202.8	16.4
TCGA-AO-A125-01A	72	0	2	Otro	LumA	T2	N0 (I-)	IIA	0	115.2	20.3	0.8	0.6	0.4	0.4	1.8	0.9	0.3	0.4	98	333.5	57.9
TCGA-AO-A12H-01A	69	0	2	Otro	LumA	T2	N0 (I-)	IIA	0	41.1333	0.4	0.6	0.1	0.6	0.6	0.6	1.5	0.1	0.4	73.9	162.3	5.9
TCGA-B6-A0IA-01A	51	0	1	Otro	LumA	T2	N0 (I-)	IIA	0	279.7	0.1	0.5	0	0.1	0.1	1	0.4	0.1	0.6	54.5	388.3	28.5
TCGA-A7-A0CJ-01A	57	0	1	Ductal	LumB	T2	N0 (I-)	IIA	0	31.0333	12.8	1	0.2	0.5	0.4	0.3	0.4	0.1	2.1	67.7	70.7	16.4
TCGA-AO-A03O-01A	69	0	2	Ductal	LumB	T2	N0 (I-)	IIA	1	82.7667	12.1	1.6	0.4	0.5	0.4	1.8	0.4	0.2	3.9	154.5	55.9	29.6
TCGA-B6-A0RL-01A	60	0	2	Ductal	LumB	T2	N0 (I-)	IIA	1	82.3	0.4	0.3	0.1	0.1	0.3	0.1	0.6	0	0.7	279.4	312.1	46
TCGA-E2-A109-01A	64	0	1	Ductal	LumB	T2	N0 (I-)	IIA	0	47.2333	0.1	0.2	0.1	0.5	0.4	0.2	0.4	0	1.1	231.3	276.4	12.8
TCGA-E9-A249-01A	45	0	1	Ductal	LumB	T2	N0 (I-)	IIA	0	7.23333	0.3	0.1	0.1	0.3	0.3	3.4	0.3	0.4	3.6	172.4	94.9	39.1
TCGA-EW-A1OZ-01A	56	0	2	Ductal	LumB	T2	N0 (I-)	IIA	0	40.9667	0.1	2	0.4	0.4	0.2	0.2	0.1	0	0.7	2018	70.1	13.7
TCGA-AO-A1KS-01A	69	0	1	Lobular	LumB	T2	N0 (I-)	IIA	0	11.6667	2.6	0.1	0.4	0.7	0.6	0.2	0.5	0	1.8	115.6	92	18.9
TCGA-E9-A3HO-01A	49	0	1	Lobular	LumB	T2	N0 (I-)	IIA	0	38.6	3.2	0.7	0.1	0.4	0.6	1.1	0	0	1.1	91	42.9	9
TCGA-EW-A2FW-01A	52	0	1	Otro	LumB	T2	N0 (I-)	IIA	0	22.4	0.8	0.2	0.1	0.8	0.3	0.2	0.3	0	0.3	165.2	12.1	24
TCGA-A1-A0SM-01A	77	1	1	Ductal	NA	T2	N0 (I-)	IIA	0	8.06667	17.2	2.2	2	1.3	4.5	0.7	0.3	2.2	1.2	3116.9	649.6	74.7
TCGA-LL-A442-01A	56	0	2	Ductal	NA	T2	N0 (I-)	IIA	0	29.6333	15.4	1.2	0.2	0.6	0.5	1.3	1.2	0	1.3	191.3	80.8	8.2
TCGA-EW-A1P7-01A	59	0	1	Ductal	Normal	T2	N0 (I-)	IIA	0	30.5	9.6	1.9	5.1	6.7	4	1.2	1.3	6.8	4.3	145.8	206.9	42.2
TCGA-A2-A0YK-01A	61	0	1	Lobular	Normal	T2	N0 (I-)	IIA	0	19.6	2.2	1.6	0.1	0.5	1.1	0.8	0.4	0.2	3.6	87.5	324.9	29.1
TCGA-A2-A25A-01A	44	0	1	Lobular	Normal	T2	N0 (I-)	IIA	0	109.2	4.1	0.2	0.1	0.7	1.5	0.6	0.3	0.3	2.6	63.7	403.4	24.7
TCGA-W8-A86G-01A	66	0	1	Lobular	LumA	T2A	N0 (I-)	IIA	0	11.5667	3.4	0.1	0.1	0.6	1.2	1.6	0.3	0.1	1	164.9	451.4	71.8
TCGA-B6-A0IJ-01A	42	0	2	Ductal	Basal	T3	N0 (I-)	IIB	0	236.867	2.3	0.2	0.4	0.3	1.3	0.1	0.3	0.8	2.4	31.1	416.4	60.4
TCGA-BH-A0EE-01A	68	0	1	Ductal	HER2	T3	N0 (I-)	IIB	0	31.4333	4.2	0.6	0.8	2.7	2.3	0.5	0.9	6.5	5.6	552.4	752.1	61.4
TCGA-AC-A5XU-01A	74	0	2	Ductal	LumA	T3	N0 (I-)	IIB	0	15.1667	0	0.3	0.5	0.8	0.3	0.3	0.3	0.1	0.7	82.3	14.2	5.9
TCGA-B6-A0RG-01A	26	0	1	Ductal	LumA	T3	N0 (I-)	IIB	0	69.4	16.4	34.9	0.2	1	0.3	0.1	0.2	1.5	0.7	160.5	636.3	33.7
TCGA-E2-A10A-01A	41	0	1	Ductal	LumA	T3	N0 (I-)	IIB	0	40.9667	1.8	0.9	0.3	1.1	1.4	0.7	0.2	0.1	2	156.3	134.3	28.5
TCGA-A2-A0T6-01A	50	0	1	Lobular	LumA	T3	N0 (I-)	IIB	0	19.1667	1.2	0.2	0.7	1	0.7	0.5	0.3	0	2.8	267.5	169.7	37.4
TCGA-AC-A2B8-01A	84	0	1	Lobular	LumA	T3	N0 (I-)	IIB	0	22.5667	2	1.3	0.5	0.8	0.6	2.3	0.8	0.2	1.9	146.4	248.2	34.4
TCGA-B6-A40C-01A	51	0	1	Lobular	LumA	T3	N0 (I-)	IIB	0	72.1333	0.2	0.9	0.2	1.1	0.3	0.2	0.1	0	0.8	146.4	155.2	38.6
TCGA-BH-A0DP-01A	60	0	1	Lobular	LumA	T3	N0 (I-)	IIB	0	15.8667	0.2	0.7	0.5	1	1	0.3	0.4	0.1	2	119.9	351.4	38.7
TCGA-EW-A1J5-01A	59	0	1	Lobular	LumA	T3	N0 (I-)	IIB	0	15.9	4.8	4	0.1	0.4	0.9	0.4	0.3	0.1	4.5	304.8	141.9	48.1
TCGA-B6-A0IM-01A	75	0	2	Otro	LumA	T3	N0 (I-)	IIB	1	129.1	0	0.1	0.3	1	0.4	0.2	0.4	0	0.8	220.7	176	26.9
TCGA-B6-A0RQ-01A	68	0	1	Lobular	Normal	T3	N0 (I-)	IIB	1	142.233	0	0.3	0.2	0.5	2.1	2.6	0.8	0	1	155.5	558.1	39.7
TCGA-B6-A0RE-01A	61	0	2	Ductal	Basal	TX	N0 (I-)	X	0	259.233	10.8	0	1.4	7.2	4.9	0.2	0.2	3.7	1	52.6	346.6	121.8
TCGA-S3-AA14-01A	47	0	2	Ductal	LumA	T1	N0 (I+)	I	0	17.6333	18.9	3.6	0.1	0.5	0.8	0.6	0.4	0.1	0.8	1250	336.5	18
TCGA-A2-A0EP-01A	56	0	1	Lobular	LumA	T1	N0 (I+)	I	0	120.1	0	0.3	0.2	1.1	1.2	0.5	0.4	0.1	5.1	34.8	185.9	17.2
TCGA-A2-A0YF-01A	67	0	2	Ductal	LumA	T1B	N0 (I+)	I	0	51.1667	3.4	0.6	0.1	0.3	0.3	0.4	0.5	0	1.4	137.3	428.5	24.2
TCGA-GM-A2DH-01A	58	0	1	Ductal	HER2	T1C	N0 (I+)	I	0	73.1	4.3	1.2	1.3	1.5	0.5	0.3	0.5	0.1	9.4	144.8	405.6	22.4
TCGA-3C-AALK-01A	52	0	2	Ductal	LumA	T1C	N0 (I+)	IA	0	48.2667	0.8	1.4	0.1	0.8	0.6	1.8	1.3	0.3	1.2	571.9	318.5	45.1
TCGA-A2-A0YI-01A	62	0	1	Ductal	LumA	T1C	N0 (I+)	I	0	50.1667	2.1	2	0.1	0.2	1.1	2.4	0.3	0.1	1.9	119.3	1034.9	26.6
TCGA-GM-A2DI-01A	52	0	1	Ductal	LumA	T1C	N0 (I+)	I	0	86.3333	1.3	0.9	0.1	0.5	0.5	0.4	0.5	0.1	5.4	73.8	344.2	21.5
TCGA-BH-A8FY-01A	87	0	1	Lobular	LumA	T1C	N0 (I+)	IA	1	9.83333	0.1	1.1	0	0.4	0.3	4.2	3.8	0	1.2	88	391.1	46.8
TCGA-A2-A04U-01A	47	0	1	Ductal	Basal	T2	N0 (I+)	IIA	0	88.4667	9.6	0.5	2.3	3.4	3.6	0.1	0.2	0.4	0.3	26.2	385.3	44.4
TCGA-A2-A0D2-01A	45	0	1	Ductal	Basal	T2	N0 (I+)	IIA	0	34.2333	15.6	0.4	2.2	0.6	5.3	0.1	0.2	3.2	1.1	56.8	309.4	12.4
TCGA-AQ-A04J-01A	45	0	1	Ductal	Basal	T2	N0 (I+)	IIA	0	27.3	4.9	0.4	0.7	2.2	2.8	0.5	0.6	0.6	1.3	56.5	454.3	39.5
TCGA-A7-A26G-01A	50	0	2	Otro	Basal	T2	N0 (I+)	IIA	0	24.0667	0.3	0.6	1.3	6.2	4.3	0.2	0.8	0.8	2.3	19.9	286.6	10.1
TCGA-A2-A0CU-01A	73	0	1	Ductal	LumA	T2	N0 (I+)	IIA	1	5.26667	0.1	9.3	0.1	0.4	0.3	0.2	0.2	0	1.4	243.3	337.9	56.2
TCGA-A2-A0SU-01A	66	0	1	Ductal	LumA	T2	N0 (I+)	IIA	0	55.4	4.1	1	0.1	0.4	0.8	1.1	0.3	0.2	0.6	168.6	295.7	15.2
TCGA-A2-A0T7-01A	51	0	1	Ductal	LumA	T2	N0 (I+)	IIA	0	21.0333	30.2	4.1	0.2	1.7	1.7	1	0.6	0.7	1.8	161.4	681.5	81.5
TCGA-AO-A12A-01A	47	0	1	Ductal	LumA	T2	N0 (I+)	IIA	0	103.733	1	1.9	0.3	1	1.6	1.4	0.9	0.5	4.2	118.1	257.6	37.1
TCGA-BH-A0HQ-01A	56	0	1	Ductal	LumA	T2	N0 (I+)	IIA	0	37.3667	0.5	1.2	0.2	0.7	0.5	0.6	0.7	0.2	1.2	258.5	401.4	65.9
TCGA-A2-A0EN-01A	70	0	1	Lobular	LumA	T2	N0 (I+)	IIA	0	136.267	0.4	0.4	0.2	1.1	0.8	1.8	0.4	0	3.1	101.8	286.4	27.9
TCGA-AO-A0J8-01A	61	0	1	Lobular	LumA	T2	N0 (I+)	IIA	0	22.6667	0.6	0.3	0.2	0.7	0.6	1.6	0.3	0.1	2	200.9	322.8	71.1
TCGA-AO-A12G-01A	75	0	1	Otro	LumA	T2	N0 (I+)	IIA	0	54.6333	4.7	0.2	0.1	0.5	0.5	2.6	0.9	0	0.6	117.2	131.1	20.8
TCGA-EW-A6SA-01A	59	1	2	Ductal	NA	T2	N0 (I+)	II	0	17	0.3	0.5	0.3	0.4	0.6	0.2	0.1	0	0.1	114.5	195.1	22.1
TCGA-A7-A3IZ-01A	62	0	1	Lobular	NA	T2	N0 (I+)	IIA	0	10.7333	1.2	0.1	0.1	0.2	0.2	0.3	0.2	0	0.9	219.9	3	20
TCGA-BH-A42T-01A	75	0	2	Lobular	NA	T2	N0 (I+)	IIA	1	10.6667	0	0.5	0.1	0.5	0.3	2.2	0.3	0.1	0.3	302.4	90	31.7
TCGA-A2-A0YD-01A	63	0	1	Lobular	LumA	T3	N0 (I+)	IIB	0	25.6333	15.7	1.9	0.6	1.6	0.8	2.9	0.3	1	5.5	143.7	337.3	60.5
TCGA-A2-A1FV-01A	74	0	1	Lobular	LumA	T3	N0 (I+)	IIB	0	23.8	2	0	0.1	0.3	0.6	0.2	0.2	0	0.5	97.2	103.5	8
TCGA-AO-A12E-01A	51	0	1	Lobular	LumA	T3	N0 (I+)	IIB	0	71.4	8.9	8.8	0.1	0.5	0.6	0.7	0.8	0.2	1.6	150.3	263.8	15.3
TCGA-AO-A1KO-01A	46	0	1	Lobular	Normal	T3	N0 (I+)	IIB	0	20.7333	9.7	0.4	0.1	0.1	1.7	0.8	0.5	0.1	1.1	56.6	164.9	18.2
TCGA-E2-A1IU-01A	60	0	1	Ductal	LumA	T1C	N0 (MOL+)	IA	0	11.2333	0.1	0.7	0.1	0.6	0.7	0.6	0.2	0.1	1	211.5	304.8	30.8
TCGA-AR-A0TX-01A	64	0	0	Ductal	HER2	T1	N1	IIA	0	65.7333	2.8	0.9	0.1	0.4	0.5	0.1	0.3	0	5.3	2875.6	168	41.4
TCGA-AR-A24U-01A	47	0	1	Ductal	HER2	T1	N1	IIA	0	104.267	0.3	0.3	1.7	9.1	5.3	1.5	1.7	3.2	3.5	1453.7	204.2	24.5
TCGA-C8-A26X-01A	58	0	3	Ductal	HER2	T1	N1	IIA	0	12.5333	5.8	0.3	1.1	3.4	1.4	5.7	0.6	0.4	2.1	119	66.4	4.3
TCGA-C8-A275-01A	56	0	3	Ductal	HER2	T1	N1	IIA	0	0.0333333	8	0.5	0.5	19.4	4.2	1.3	1.5	1	4.1	3240.5	153.1	39.3
TCGA-AR-A2LM-01A	49	0	1	Lobular	LumA	T1	N1	II	0	64.5	1.7	0.3	0.4	0.6	0.9	1.4	0.7	0.4	1.7	280.2	273.4	77.5
TCGA-AO-A1KP-01A	77	0	1	Ductal	LumB	T1	N1	IIA	0	98.4333	1	0.3	0.1	0.4	0.7	0.2	0.2	0.2	1.3	56.4	177.3	27
TCGA-AO-A1KT-01A	78	0	1	Ductal	LumB	T1	N1	IIA	0	18.0333	0.2	0.5	0.2	1.1	0.5	0.7	0.2	0.1	2.1	130.4	205.3	22.1
TCGA-AR-A1AO-01A	47	0	1	Ductal	Normal	T1	N1	IIA	0	87.2667	0.7	0.6	0.4	1.7	1.9	1	1.4	1.2	5.1	54.1	182.2	34.1
TCGA-OL-A5RW-01A	40	0	2	Ductal	Basal	T1C	N1	IIA	0	36.8667	0	1	1	3.6	1.4	1.1	0.8	5.6	2.5	59.3	337.9	92.5
TCGA-AO-A0JI-01A	56	0	1	Ductal	LumA	T1C	N1	IIA	0	50.9333	0.4	0.3	0	0.4	0.4	0.1	0.4	0	2.9	214.9	74.4	21.8
TCGA-D8-A141-01A	40	0	1	Ductal	LumA	T1C	N1	X	0	20.8667	0.8	1.3	0.6	1.4	1.2	1.9	0.3	0.3	6	126.7	135.5	33.5
TCGA-E9-A1R0-01A	58	0	1	Ductal	LumA	T1C	N1	IIA	0	28.6667	0.2	0.1	0.2	0.6	0.4	0.1	0.3	0	1.5	160.5	146.5	20.3
TCGA-E9-A24A-01A	69	0	1	Ductal	LumA	T1C	N1	IIA	0	24.9	1.3	1.3	0.4	1.6	0.6	3.3	0.4	0.2	2.3	98.5	321.2	39.8
TCGA-EW-A6S9-01A	34	0	2	Ductal	LumA	T1C	N1	IIA	0	15.4333	0	0.8	0.2	0.9	0.8	0.3	0.2	0.3	2.4	2848.5	258.1	15.9
TCGA-OL-A5RU-01A	63	0	2	Ductal	LumA	T1C	N1	IIA	0	40.6333	8.2	1.5	0.2	0.9	0.5	7.4	3	0.4	1.4	212.3	760.8	65.7
TCGA-BH-A1EO-01A	68	0	1	Mixto	LumA	T1C	N1	IIA	1	93.2667	0.6	3.9	0.5	1.2	0.7	0.4	0.6	0	2.4	100.9	211.6	42.3
TCGA-A1-A0SN-01A	50	0	1	Ductal	LumB	T1C	N1	IIA	0	39.8667	0	0.4	0.4	3.1	0.6	0.3	0.1	0.1	1.9	3148.2	341.9	40.9
TCGA-AC-A23G-01A	76	0	1	Lobular	NA	T1C	N1	IIA	0	74.9333	20.2	1.8	0.5	2.4	0.8	0.7	0.6	0.4	1.6	112.8	355.5	24.1
TCGA-OL-A5RY-01A	52	0	2	Ductal	Normal	T1C	N1	IIA	0	25.0667	0.2	0.8	0.1	4.2	2	0.8	0.9	4.5	1.1	1697.1	286.6	32.8
TCGA-A1-A0SO-01A	67	0	1	Ductal	Basal	T2	N1	IIB	0	28.4	0.5	0.1	0.3	0.2	6.9	0.1	0.2	0	0.4	215.5	3.3	32.6
TCGA-A2-A0T0-01A	59	0	1	Ductal	Basal	T2	N1	IIB	0	17.7667	0	0.4	0.2	0.5	0.4	0.3	0	0.6	1.2	52.3	316.6	85.3
TCGA-A2-A1G1-01A	85	0	1	Ductal	Basal	T2	N1	IIB	0	19.4667	15.8	1.4	3.3	15.6	9.4	1.5	0.4	11.7	5.8	3180.1	503.2	36.8
TCGA-A7-A13E-01A	62	0	1	Ductal	Basal	T2	N1	IIB	1	20.4667	1.6	0.3	5.4	2	6.6	1.5	1.2	8	1.7	196.3	563.9	131.7
TCGA-A7-A6VY-01A	48	0	2	Ductal	Basal	T2	N1	IIB	0	8.86667	0.6	0.5	1.7	4.6	2.8	0.3	0.7	6.9	3.4	26.7	436.3	59.2
TCGA-AN-A04D-01A	58	0	1	Ductal	Basal	T2	N1	IIB	0	1.73333	0	0	0	0.5	0.3	1.4	1.7	0.1	0.4	69.2	104	109.2
TCGA-AR-A0TS-01A	46	0	1	Ductal	Basal	T2	N1	IIB	0	85.2667	2	3.9	4.7	4	5.7	4.2	1.7	6.1	2.2	192.1	746.3	53
TCGA-AR-A0U0-01A	73	0	1	Ductal	Basal	T2	N1	IIB	0	66.2667	33.4	5.3	0.3	7.2	3.9	4.1	1	19	12	84.5	30	32.3
TCGA-AR-A1AH-01A	51	0	1	Ductal	Basal	T2	N1	IIB	0	126.9	5	0.2	1.9	1.6	3.9	0.2	0.6	1	0.5	112	412.3	51.6
TCGA-B6-A0X1-01A	48	0	1	Ductal	Basal	T2	N1	X	1	248.5	13.1	10.1	4.6	1.9	3.1	3.2	0.4	2.2	4.3	152.9	793.1	23.3
TCGA-E2-A14N-01A	37	0	1	Ductal	Basal	T2	N1	IIB	0	47.8	0	0.1	0.8	0.6	2.4	0.1	0.3	2.5	2	16.4	402.4	29.7
TCGA-E2-A1LI-01A	57	0	1	Ductal	Basal	T2	N1	IIB	0	104.033	0.1	0.3	2.3	1.3	5.2	4	2.5	4	1.5	81.4	435.4	64.8
TCGA-E9-A1ND-01A	75	0	1	Ductal	Basal	T2	N1	IIB	0	42.2	0.3	0.9	0.6	1.4	1.7	2.3	0.8	4.2	6.5	42.4	363.4	41.1
TCGA-E9-A1NC-01A	61	0	1	Mixto	Basal	T2	N1	IIB	0	40.1	0.5	0.6	1.5	1.2	1.3	0.2	0.3	6	1.8	37.3	701.2	31.5
TCGA-AN-A04C-01A	51	0	1	Ductal	HER2	T2	N1	IIB	0	1.8	0.8	0.1	2.9	19.2	30.1	44.6	9.8	4.9	0.4	1789.9	247.3	56.4
TCGA-C8-A12P-01A	55	0	3	Ductal	HER2	T2	N1	IIB	0	11.9333	11.7	0.9	3.3	3.6	7.1	0.3	2.2	1	3.4	952.8	265.4	73.7
TCGA-C8-A12Z-01A	45	0	3	Ductal	HER2	T2	N1	IIB	0	12.7333	5.9	0.6	3.8	12.2	2.4	1.6	1.5	0.7	0.4	6194.3	625.3	65.6
TCGA-C8-A135-01A	64	0	3	Ductal	HER2	T2	N1	IIB	0	13.1	0.2	0.2	1.7	7.4	8.7	0.2	1.8	0.5	0.9	1414.3	168.1	19
TCGA-C8-A137-01A	34	0	3	Ductal	HER2	T2	N1	IIB	0	12.6333	0.1	0	0.6	0.9	0.1	1.7	0	0.9	0.3	2217.6	135	36.3
TCGA-C8-A1HK-01A	53	0	3	Ductal	HER2	T2	N1	IIB	0	12.2	0.3	0.3	0.4	1.1	2.8	0.2	1.5	0.1	1	2226.5	139	41.9
TCGA-E2-A14V-01A	53	0	1	Ductal	HER2	T2	N1	IIB	0	34.7333	0	2.1	1	2.4	0.7	0.5	0.4	0.1	0.7	1422.4	234.3	26
TCGA-E2-A1LB-01A	41	0	2	Ductal	HER2	T2	N1	IIB	0	76.8667	6	0.1	0.9	1.1	1.3	0.3	0.3	0	0.3	4151.1	239.4	21.8
TCGA-A1-A0SQ-01A	45	0	1	Ductal	LumA	T2	N1	IIB	0	18.4667	0	0.1	0	0.3	0.2	0.1	0.1	0	0.5	96.5	24.1	13.5
TCGA-A8-A07P-01A	68	0	0	Ductal	LumA	T2	N1	IIB	0	11.1333	0.4	0.2	0.1	0.4	0.2	0.2	0.1	0	1.1	556.4	183.3	17
TCGA-A8-A097-01A	65	0	0	Ductal	LumA	T2	N1	IIB	0	12.1667	1.3	1.5	0.5	1.1	0.7	6.1	0.1	0.2	1.4	634.6	244	30.8
TCGA-A8-A09D-01A	47	0	0	Ductal	LumA	T2	N1	IIB	0	50.7333	0.3	0.2	0.5	2.8	0.7	0.4	1	0	1	77.7	182.2	15.3
TCGA-AC-A23C-01A	62	0	1	Ductal	LumA	T2	N1	IIB	0	19.5	19.4	0.3	1.7	1.4	0.9	11.1	1.3	0.5	1.9	899.7	488.3	49.2
TCGA-AC-A23E-01A	50	0	1	Ductal	LumA	T2	N1	IIB	0	23.2667	9.4	1.5	0.6	2	0.5	0.4	0.3	0.1	1	131.6	209.5	25.2
TCGA-AN-A0FT-01A	63	0	1	Ductal	LumA	T2	N1	IIB	0	7.13333	0.4	0.1	0.1	0.5	0.3	0.6	1.3	0	0.4	1994.7	437.9	39.8
TCGA-AR-A0TR-01A	68	0	1	Ductal	LumA	T2	N1	IIB	1	5.33333	10.7	4.3	0.6	0.2	0.6	0.7	0.9	0	0.7	207.9	840.5	66.9
TCGA-AR-A0U3-01A	59	0	1	Ductal	LumA	T2	N1	IIB	0	136	9	3.7	1.9	0.5	0.3	0.5	0.2	0	1.6	114.6	150.7	29.7
TCGA-AR-A1AS-01A	54	0	3	Ductal	LumA	T2	N1	IIB	0	38.3333	0	0.8	0.2	1.2	0.2	3	0.5	1	0.5	127.3	282.1	65.4
TCGA-AR-A24L-01A	26	0	1	Ductal	LumA	T2	N1	IIB	1	95.5333	3.5	0.1	0.4	1.8	0.6	0.4	0.4	0.2	2.2	199.2	162.3	32.3
TCGA-AR-A24V-01A	52	0	1	Ductal	LumA	T2	N1	IIB	0	106.767	8	1.4	0.3	0.8	0.5	0.2	0.1	0.1	4.4	141.9	78.6	13.7
TCGA-AR-A24W-01A	55	0	1	Ductal	LumA	T2	N1	IIB	0	51.6667	13.5	2.7	0.5	0.7	1.4	0.8	1	0.2	1.6	105.9	505.6	32.2
TCGA-B6-A0WT-01A	61	0	1	Ductal	LumA	T2	N1	IIB	0	191.3	21.3	6.7	0.2	0.9	0.5	0.6	0.2	0	1.6	161.2	218.8	34.5
TCGA-BH-A0DQ-01A	42	0	1	Ductal	LumA	T2	N1	IIB	0	3.26667	0.1	0.9	0.3	0.8	0.5	0.8	0.4	0	0.7	77.5	342.7	14.8
TCGA-BH-A0E1-01A	52	0	1	Ductal	LumA	T2	N1	IIB	0	15.9	0.1	0.4	0.2	0.9	0.5	0.8	0.9	0.5	0.4	82.4	287	26.2
TCGA-BH-A0GY-01A	67	0	1	Ductal	LumA	T2	N1	IIA	0	30.7667	0.1	0.5	0.1	1.1	0.9	0.9	1.5	1.6	2.6	85.1	984.8	19
TCGA-BH-A0HK-01A	81	0	1	Ductal	LumA	T2	N1	IIB	0	5.93333	0.5	0.4	0	1.1	0.7	0.7	0.2	1.7	0.8	82.7	194.7	23
TCGA-BH-A1FE-01A	31	0	1	Ductal	LumA	T2	N1	IIB	1	75.7667	19.2	2.2	0.2	1.2	1.1	0.7	0.2	0.2	4.4	154.9	170.3	20.9
TCGA-C8-A12Y-01A	44	0	3	Ductal	LumA	T2	N1	IIB	0	49.2	12.4	1.3	0.2	0.5	0.5	0.6	1.4	0.3	1	103.6	199	30.2
TCGA-C8-A132-01A	56	0	3	Ductal	LumA	T2	N1	IIB	0	12.7667	13.4	0.8	0.8	8.4	2.4	1.4	1.6	0.5	3.1	2847.8	325.9	31.4
TCGA-C8-A273-01A	29	0	3	Ductal	LumA	T2	N1	IIB	0	17.1	0	4.9	0.2	1.4	0.3	0.1	0.3	0.1	0.7	68.5	504.1	25.8
TCGA-E2-A1B1-01A	45	0	1	Ductal	LumA	T2	N1	IIB	0	88.4333	4.7	6	0.5	1.2	3.4	2.1	0.2	2.1	6.6	682.7	371.1	17.4
TCGA-E2-A1IE-01A	61	0	1	Ductal	LumA	T2	N1	IIB	0	78.7333	0.4	0.3	0	0.4	0.4	0.2	0.6	0.1	0.5	206.7	185.6	40.5
TCGA-E9-A1NE-01A	28	0	1	Ductal	LumA	T2	N1	IIB	0	36.2667	6.8	1.7	0.1	0.4	1.1	0.4	0.3	0.1	6.3	96.3	153.8	31.6
TCGA-E9-A1NH-01A	71	0	1	Ductal	LumA	T2	N1	IIB	0	19.2	1.1	0.5	0.8	1.9	1.2	5.4	4.6	0.1	2.3	160.3	202	59.5
TCGA-E9-A227-01A	42	0	1	Ductal	LumA	T2	N1	IIB	0	32.5	0.3	0.9	0.1	0.4	0.4	0.6	0.1	0	1.4	72.5	132.2	21.3
TCGA-E9-A245-01A	47	0	1	Ductal	LumA	T2	N1	IIB	1	0.866667	0	0.1	0.5	0.2	1.5	1.1	0.8	0.2	0.6	107.1	176.4	20.6
TCGA-AC-A2FF-01A	40	0	3	Lobular	LumA	T2	N1	IIB	0	91.9667	0	0.8	0.1	0.4	1	1.6	0.9	0.2	1.8	176.1	139.1	13.4
TCGA-AC-A2FO-01A	65	0	1	Lobular	LumA	T2	N1	IIB	0	75.1667	0.2	0.2	0.1	0.5	0.7	0.4	0.5	0	2.4	271.4	416.7	21
TCGA-AC-A62Y-01A	79	0	1	Lobular	LumA	T2	N1	IIB	0	17.6667	10.8	0.5	0.2	0.9	0.7	1.9	0.9	0.3	1.2	69.8	659.4	20.6
TCGA-AC-A6IV-01A	47	0	1	Lobular	LumA	T2	N1	IIB	0	18.9333	1.6	0.8	0.2	0.5	0.8	0.5	0.6	0.2	2.2	138.3	142.2	10.1
TCGA-AR-A2LO-01A	46	0	1	Lobular	LumA	T2	N1	IIB	0	39.9333	2.3	1.1	0.2	0.5	1.2	0.7	0.7	0.2	2.4	162.5	234.6	43.7
TCGA-AR-A5QP-01A	54	0	1	Lobular	LumA	T2	N1	IIB	0	39.5	12.2	0.3	0.2	0.4	0.4	0.6	1.3	0.3	1.1	108.3	493.9	52.5
TCGA-E2-A2P6-01A	77	0	0	Lobular	LumA	T2	N1	IIB	0	35.0333	6.3	0.7	0.1	0.1	0.4	1	0.2	0	0.9	151.3	530.3	50.5
TCGA-E9-A3X8-01A	48	0	1	Lobular	LumA	T2	N1	IIB	0	30.8667	12.5	0.1	0	0.1	0.2	1.2	0.7	0	0.3	46.1	205	15.9
TCGA-HN-A2OB-01A	45	0	0	Lobular	LumA	T2	N1	IIB	1	63.3333	0.4	0.2	0.1	0.4	0.7	0.5	0.6	0.2	1.2	257	265.7	42.7
TCGA-E9-A1N5-01A	45	0	1	Mixto	LumA	T2	N1	IIB	0	37.3333	4	0.6	0.5	0.7	0.6	0.3	0.3	0.1	2	72.6	114.4	13.2
TCGA-S3-A6ZG-01A	71	0	2	Mixto	LumA	T2	N1	IIB	0	18.7333	0.9	2	0.1	0.6	0.4	0.6	0.3	0	1.8	162.6	168.7	35.9
TCGA-C8-A12X-01A	62	0	3	Mucinoso	LumA	T2	N1	IIB	0	12.8333	13.9	0.4	0.1	1	0.4	0.3	0	0	1	79.9	367.9	15.3
TCGA-A2-A25B-01A	39	0	2	Ductal	LumB	T2	N1	IIB	0	43.0333	1.4	0.9	0.4	1.2	0.4	0.2	0.2	0	2.2	63.2	222.6	31.1
TCGA-A8-A09R-01A	82	0	0	Ductal	LumB	T2	N1	IIB	0	9.1	3.3	1.3	1.5	1.9	1	0.9	0.1	0.6	4.6	346.6	202.9	58.1
TCGA-AO-A03P-01A	54	0	2	Ductal	LumB	T2	N1	IIB	1	97.0333	4.1	1.3	0.1	0.5	0.6	0.4	0.4	0.4	0.7	102.9	142.2	6.1
TCGA-AO-A0JM-01A	40	0	0	Ductal	LumB	T2	N1	IIB	0	72.8	2.2	0	1.1	1	1.1	0	0	0	1.3	980.1	278.6	22
TCGA-C8-A12U-01A	46	0	3	Ductal	LumB	T2	N1	IIB	0	12.8333	0	0.2	2.7	10.2	0.8	0.2	0	0	2	73.3	196	68.6
TCGA-C8-A26W-01A	58	0	3	Ductal	LumB	T2	N1	IIB	0	12.7	0.4	3.1	0.1	0.5	0.5	3.4	2	0.1	2.1	362.1	289.2	18.8
TCGA-C8-A27A-01A	48	0	3	Ductal	LumB	T2	N1	IIB	0	24.9	3.1	0.3	1.9	0.5	3.6	0.2	0.3	0	1.4	88.2	117.2	18.7
TCGA-E2-A15S-01A	34	0	1	Ductal	LumB	T2	N1	IIB	0	14.2667	0.2	0	0	0.4	0.5	0.3	0.1	0	0.6	160.6	83.3	34
TCGA-E9-A228-01A	58	0	1	Ductal	LumB	T2	N1	IIB	0	42.8333	0.2	0.2	0.9	2.8	1	0.2	0.4	0	0.6	551.9	98.9	12.9
TCGA-E9-A22H-01A	42	0	1	Ductal	LumB	T2	N1	IIB	0	41.0667	2.1	1.2	0.1	0.9	0.5	1.9	0.6	0.2	5.7	137.6	193	24.1
TCGA-E9-A2JS-01A	72	0	1	Lobular	LumB	T2	N1	IIB	1	30.1333	0.2	0.3	1.6	0.6	2.2	0.4	0.2	0	1.4	190.7	136.5	26.1
TCGA-C8-A8HQ-01A	53	0	3	Mucinoso	LumB	T2	N1	IIB	0	12.6667	0.9	1.9	1.4	1.4	1.7	1.1	0.5	1.6	2.9	140.5	243.3	52
TCGA-AO-A0J7-01A	71	0	1	Otro	LumB	T2	N1	IIB	0	20.6	0.6	0	0	0.1	0.2	0.5	0.1	0	0.3	133	196	18.7
TCGA-AR-A1AV-01A	68	1	1	Ductal	NA	T2	N1	IIB	0	62.1333	14	3.6	0.5	2.4	1.1	3.6	0.8	0.3	0.5	239.1	274.7	38.8
TCGA-E9-A1N6-01A	52	0	1	Ductal	NA	T2	N1	IIB	1	22.6	0	0.3	2.2	2.3	2.2	5.2	0.8	4.6	1.1	289.1	761.8	92.9
TCGA-JL-A3YW-01A	49	0	3	Lobular	NA	T2	N1	IIB	0	12	1	1	0.8	4.8	2	0.4	1.3	0.5	4.6	100.4	385.7	21.5
TCGA-MS-A51U-01A	44	0	1	Lobular	NA	T2	N1	IIB	0	22.7	17.6	1.9	0.3	0.3	0.8	2.7	0.7	0.1	2.2	203.9	313.6	31.7
TCGA-BH-A18R-01A	50	0	1	Ductal	HER2	T2B	N1	IIA	1	38.0667	1.1	0.2	0.3	0.6	0.7	0.2	0.3	0	1.4	873.3	68.2	26.3
TCGA-B6-A0RT-01A	39	0	1	Ductal	Basal	T3	N1	IIIA	0	90.7	4.7	1.1	2.7	3	2.2	0.3	0.5	1	7.2	51.9	134.1	81.6
TCGA-AR-A5QQ-01A	68	0	1	Otro	Basal	T3	N1	IIIA	1	10.7333	1.2	0.4	0.1	21.7	4.8	1.8	2.1	10.6	16	24.4	185.9	25.3
TCGA-AR-A0TW-01A	50	0	1	Ductal	LumA	T3	N1	IIIA	0	100.3	6.6	1.5	0.9	1.3	0.7	0.9	0	0	1.4	132.2	202.4	9.6
TCGA-BH-A18M-01A	39	0	1	Ductal	LumA	T3	N1	IIIA	1	73.5667	0.3	0.6	0.2	1.1	0.8	1.7	0.9	0.2	1.9	115.4	239.2	13.4
TCGA-A2-A0SY-01A	62	0	1	Lobular	LumA	T3	N1	IIIA	0	44.9	5.8	1	0.1	0.1	0.2	0.2	0.3	0	1.4	382.6	199	20.2
TCGA-AR-A1AL-01A	60	0	1	Lobular	LumA	T3	N1	IIIA	0	99.0333	2.8	0.9	0.1	0.5	1.4	0.7	1.2	0.1	3	176	226.1	44.1
TCGA-AR-A0TQ-01A	27	0	1	Ductal	LumB	T3	N1	IIIA	0	99.7	1	0.9	0.2	0.6	0.4	0.1	0.1	0	1.8	2045.2	140.9	17.5
TCGA-C8-A1HL-01A	38	0	3	Otro	LumB	T3	N1	IIIA	0	10.5667	0.5	0.3	0.2	1.2	0.8	0.2	1.4	0.1	0.3	241.8	408.5	45.2
TCGA-AR-A1AM-01A	52	0	1	Lobular	NA	T3	N1	IIIA	0	99.7	15.9	2.4	0.3	1.2	3.4	2.3	1.7	0	1.4	265	512.3	40.3
TCGA-AR-A2LJ-01A	40	0	1	Lobular	NA	T3	N1	IIIA	0	87.7333	8.9	0.6	0.1	0.5	0.3	0.6	0.3	0.1	0.8	820	146.6	17.5
TCGA-EW-A424-01A	51	0	1	Lobular	NA	T3	N1	IIIA	0	23.8333	17.9	1.4	0.3	0.3	0.5	1.5	0.8	0	0.6	109.1	263	45.6
TCGA-B6-A3ZX-01A	50	0	2	Mixto	NA	T3	N1	IV	1	38.4	4.8	0.7	0.3	1.3	1.2	0.2	0.3	0.6	1.8	41.6	104.3	49.5
TCGA-B6-A0IK-01A	63	0	1	Ductal	HER2	T4	N1	IIIB	1	19.0333	14.7	0.6	0.9	26.7	5.3	4	1.2	4.9	0.8	136.5	222.4	52.3
TCGA-C8-A12W-01A	49	0	3	Ductal	LumB	T4	N1	IIIB	0	12.8333	0.3	0.2	0.5	1.3	0.3	0.2	0.4	0.1	1.5	177	97.3	12.6
TCGA-AO-A1KQ-01A	84	1	1	Ductal	NA	T4	N1	IIIB	0	62.7333	0.7	0	0.1	0.3	0.3	0.3	0.6	0.1	1.5	82.1	145.8	14.5
TCGA-B6-A1KN-01A	57	0	1	Ductal	LumB	T4B	N1	IIIB	0	141.1	0.1	0.6	0.1	0.9	0.6	1.5	0.2	0.3	2.5	2649.8	338.9	33.4
TCGA-A7-A26H-01A	72	0	1	Ductal	LumA	T1	N1A	IIA	0	24.1333	1.2	0.4	1.2	0.8	0.6	6.6	0.6	0.1	1.4	272.9	149.1	47.3
TCGA-EW-A1IX-01A	48	0	3	Otro	LumA	T1B	N1A	IIA	0	40.2667	3.9	0.2	0.5	0.7	0.8	0.2	0.3	0	2.3	250.8	640.1	34
TCGA-A2-A0ST-01A	62	0	1	Ductal	Basal	T1C	N1A	IIA	0	100.567	0.8	1.1	1.1	0.6	2.4	0.3	0.6	1	7.6	53	97.6	26
TCGA-EW-A1PH-01A	52	0	1	Ductal	Basal	T1C	N1A	IIA	0	20.2333	3	0.3	0.9	3.4	2.4	0.4	0.2	2.4	2.4	116.2	369.5	122.6
TCGA-GM-A2DF-01A	53	0	2	Ductal	Basal	T1C	N1A	IIA	0	71.8333	0.6	0.4	0.4	1	2.5	0.2	0.9	2.6	0.9	22.4	164.2	25.6
TCGA-AO-A12D-01A	43	0	1	Ductal	HER2	T1C	N1A	IIA	0	83.8333	0	0.4	0.6	2.8	2.1	6.4	0.6	0.3	2.8	2556.4	224.9	70.5
TCGA-BH-A0AW-01A	56	0	1	Ductal	HER2	T1C	N1A	IIA	0	20.7333	0.6	0.3	0.3	0.4	1.4	0.1	0.3	0.8	2.6	1443.9	177.5	21.8
TCGA-D8-A1XT-01A	61	0	1	Ductal	HER2	T1C	N1A	IIA	0	16.8667	20	2.6	3.3	3.6	1.3	0.4	1.1	0.1	2.5	3483.8	369.4	60
TCGA-A7-A5ZW-01A	47	0	2	Ductal	LumA	T1C	N1A	IIA	0	10.8667	0	0.2	0.1	0.6	1	5.2	0.3	0.9	2.6	150.5	351.7	46.3
TCGA-A8-A086-01A	59	0	0	Ductal	LumA	T1C	N1A	IIA	0	13.2	0.8	0.1	0.3	0.9	0.3	0.2	0.3	0.1	1.3	88	61.3	12.2
TCGA-AO-A0JF-01A	68	0	1	Ductal	LumA	T1C	N1A	IIA	0	66	1.5	0.7	0.3	1.1	0.6	0.9	0.7	1.3	1.4	154.9	338.6	19.1
TCGA-B6-A401-01A	47	0	2	Ductal	LumA	T1C	N1A	IIA	0	86.5333	0.7	2.1	0.5	1.7	0.5	5.6	5.6	0.2	0.9	169.3	352.8	67
TCGA-BH-A0DT-01A	41	0	1	Ductal	LumA	T1C	N1A	IIA	0	80.1	0.5	0.5	0.1	0.6	0.9	2	1.2	0.4	2.1	172.4	322.6	41.7
TCGA-BH-A0EA-01A	72	0	1	Ductal	LumA	T1C	N1A	IIA	1	33.0333	3.3	0.5	0.5	1.9	1.4	0.5	0.9	0	1.2	211.1	244	52
TCGA-BH-A0EI-01A	51	0	1	Ductal	LumA	T1C	N1A	IIA	0	64.2	18.7	3.9	0.3	0.3	0.6	0.3	0.1	0	1.2	141.8	295.8	20.8
TCGA-BH-A0GZ-01A	62	0	1	Ductal	LumA	T1C	N1A	IIA	0	10.9333	1.7	0.4	0.5	1.4	2.5	3.9	5.2	0.6	0.5	83.9	123.2	30.1
TCGA-BH-A0HO-01A	48	0	1	Ductal	LumA	T1C	N1A	IIA	0	2.53333	13.2	1.9	0	0.5	0.2	0.1	0.1	0	0.9	109.5	180.8	12.8
TCGA-BH-A0W5-01A	77	0	1	Ductal	LumA	T1C	N1A	IIA	0	42.9333	1.6	0.9	0.4	0.7	0.7	2	0.7	0.1	3.5	92.2	133.4	12
TCGA-D8-A145-01A	80	0	1	Ductal	LumA	T1C	N1A	IIA	0	13.6667	0	0.7	0.4	0.9	0.7	0.8	1.2	0.1	1	144.1	253.6	20.6
TCGA-E2-A15E-01A	40	0	1	Ductal	LumA	T1C	N1A	IIA	0	21	11.2	4	0.1	0.7	0.8	1	0.2	0.2	0.8	405.8	264.9	20.3
TCGA-E2-A15R-01A	64	0	1	Ductal	LumA	T1C	N1A	IIA	0	57.7333	0.5	0.2	0.1	0.6	0.4	0.2	0.7	0	0.6	214.4	30.1	51.8
TCGA-E2-A1LA-01A	59	0	0	Ductal	LumA	T1C	N1A	IIA	0	24.9333	0.4	0.3	0.1	0.2	0.4	0.3	0.2	0.1	2.8	139.2	356.6	25.9
TCGA-EW-A1PE-01A	56	0	1	Ductal	LumA	T1C	N1A	IIA	0	10.6667	1.8	1.1	0.2	1.2	0.5	5.9	1.3	0	7.9	135.9	580.5	29.9
TCGA-GM-A2DC-01A	57	0	1	Ductal	LumA	T1C	N1A	IIA	0	84.5	1.1	0.2	0.1	0.4	0.5	0.1	0.8	0	0.9	209	175.1	108.1
TCGA-E2-A1IL-01A	78	0	1	Lobular	LumA	T1C	N1A	IIA	0	3.93333	1.4	3.1	0.3	0.5	0.9	0.5	0.9	0.2	1.4	237.7	703.4	51
TCGA-AC-A7VB-01A	51	0	2	Ductal	LumB	T1C	N1A	IIA	0	8.33333	1.3	6.2	0.1	1.6	0.3	0.2	1	0	1.4	578.6	372.8	35.6
TCGA-BH-A0BD-01A	47	0	1	Ductal	LumB	T1C	N1A	IIA	0	18.4667	0.3	1	0.3	0.8	0.8	2.8	1.2	0.5	2.3	94.5	229.5	36.5
TCGA-BH-A0C0-01A	62	0	1	Ductal	LumB	T1C	N1A	IIA	0	42.3333	0.5	0.6	0.3	1.5	0.4	0.3	0.8	0.9	8	190	151.8	31.8
TCGA-D8-A1JE-01A	62	0	1	Ductal	LumB	T1C	N1A	IIA	0	19.1667	0.3	0.3	0.5	0.8	0.4	0.5	0.1	0.1	2.9	70.3	300	18.1
TCGA-D8-A1JI-01A	54	0	1	Ductal	LumB	T1C	N1A	IIA	0	19.2333	0	0.1	0	0.4	0.2	1.1	0.3	0	0.6	116.8	151.4	22.1
TCGA-BH-A1F5-01A	62	0	1	Ductal	NA	T1C	N1A	IIA	1	90.4	3	1.3	0.1	0.6	0.5	0.6	0.5	0	2.3	62.3	506.4	23
TCGA-E2-A10E-01A	64	0	1	Ductal	NA	T1C	N1A	IIA	0	28.8333	19.6	1.6	0.3	0.8	1.5	0.1	0.2	0	1.9	184.5	226.9	52.7
TCGA-EW-A1PD-01A	61	1	1	Ductal	NA	T1C	N1A	IIA	0	14.1333	0	3.4	0.4	0.9	1.2	0.9	0.3	0.2	0.6	366.4	714.5	26.6
TCGA-A2-A0YE-01A	48	0	1	Ductal	Basal	T2	N1A	IIB	0	18.4667	0.8	0.2	1.1	2.4	6.3	0.1	0.1	0.6	0.8	117.7	315.4	108.6
TCGA-A2-A3XT-01A	45	0	2	Ductal	Basal	T2	N1A	IIB	0	92.3333	0.2	0.2	2.2	1.1	2.8	1.9	0.7	8.5	1.6	21.6	18.2	32.4
TCGA-A2-A3Y0-01A	57	0	2	Ductal	Basal	T2	N1A	IIB	0	51.5333	0.5	1	1	8.9	3.7	12.2	6.6	9	3.8	31.1	387.9	34.4
TCGA-A8-A08R-01A	52	0	0	Ductal	Basal	T2	N1A	IIB	0	1	0.4	0.5	2.7	1.1	3	9.3	0.6	1.5	4.9	209	36.6	54.5
TCGA-AC-A8OQ-01A	72	0	2	Ductal	Basal	T2	N1A	IIB	0	1.13333	1.5	2	2.9	4.6	5.3	0.3	0.7	7.1	1.4	60.2	328.9	34.3
TCGA-AO-A129-01A	29	0	1	Ductal	Basal	T2	N1A	IIB	0	109.533	0.5	0.5	0.4	0.4	1.6	0.3	0.1	0.2	2.4	39.7	473.7	58.6
TCGA-BH-A0B3-01A	53	0	1	Ductal	Basal	T2	N1A	IIB	0	40.1	14.8	4.3	0.7	0.9	0.7	0.7	0.7	0.6	3.9	67.3	309.1	44.8
TCGA-BH-A5IZ-01A	51	0	2	Ductal	Basal	T2	N1A	IIB	0	18.9	13.3	3.1	4.4	12.5	9.9	11.7	20.9	39	0.6	97.6	953.4	87.5
TCGA-D8-A1JM-01A	59	0	1	Ductal	Basal	T2	N1A	IIB	0	19.6667	8	1	1.7	3.7	1.1	2.9	2.7	1	0.8	81	545	31.2
TCGA-D8-A1XK-01A	55	0	1	Ductal	Basal	T2	N1A	IIB	0	14.7	30.3	6.5	2.7	2.8	3.3	0.4	0.3	2.3	6.9	54.4	221.4	18
TCGA-E2-A1AZ-01A	63	0	1	Ductal	Basal	T2	N1A	IIB	0	77.6333	1.7	3.4	0.3	1.1	5	0.4	0.3	0.6	5.9	107.4	141	23.3
TCGA-LL-A5YP-01A	49	0	2	Ductal	Basal	T2	N1A	IIB	0	15	0	0.7	3.4	12.3	5.7	0.1	0.6	4.6	1.6	50.1	466.3	25.9
TCGA-OL-A5S0-01A	66	0	2	Ductal	Basal	T2	N1A	IIB	0	20.6667	16	0.1	0.4	0.8	1.9	0.2	0.7	1.9	1.3	89	672.1	21.8
TCGA-S3-AA0Z-01A	63	0	2	Ductal	Basal	T2	N1A	IIB	0	20.9667	1.1	1.8	0.2	2.2	2.1	2	1.5	0.3	3.2	141.2	297.3	199.5
TCGA-S3-AA15-01A	51	0	2	Ductal	Basal	T2	N1A	IIB	0	17.5	4.8	0.5	0.2	0.5	0.9	0.1	0.4	0.1	1.3	14.7	48.2	23.1
TCGA-3C-AALI-01A	50	0	2	Ductal	HER2	T2	N1A	IIB	0	133.5	0.4	0.3	1	10.6	5.6	0.4	0.6	0	2.7	3406.8	142.9	41.3
TCGA-BH-A0B7-01A	42	0	1	Ductal	HER2	T2	N1A	IIB	0	85.3	0	0.4	0.4	1.2	2.2	1.8	0.7	0.1	1.6	3876.9	355.5	48.4
TCGA-EW-A6SD-01A	32	0	2	Ductal	HER2	T2	N1A	IIB	0	33.6667	0.4	0.5	0.2	1.4	1.4	0.2	0.3	0	2.2	2063.2	173.9	53.7
TCGA-A8-A0A7-01A	57	0	0	Lobular	HER2	T2	N1A	IIB	0	1	0.3	0.5	0.1	0.2	0.3	0.3	0.2	0.2	3.7	700.1	104.3	5.2
TCGA-A2-A0CV-01A	41	0	3	Ductal	LumA	T2	N1A	IIB	0	100.367	0.6	0.7	0	0.5	1	0.7	0.4	0.5	1.5	85.5	397.1	27.4
TCGA-A8-A06U-01A	80	0	0	Ductal	LumA	T2	N1A	IIB	1	29.4333	0.2	0.2	1.1	0.5	0.4	4.4	0.8	1.5	1.8	225.3	219.5	31.4
TCGA-A8-A07J-01A	35	0	0	Ductal	LumA	T2	N1A	IIB	0	12.1667	2.1	0.8	0.6	0.6	0.4	0.1	0.3	0.2	1.1	179.8	491.1	27.2
TCGA-A8-A08T-01A	64	0	0	Ductal	LumA	T2	N1A	IV	1	113.633	0.8	0	0.6	0.4	0.3	0.7	0.1	0.1	0.9	166.9	228.7	30.8
TCGA-AC-A6NO-01A	43	0	2	Ductal	LumA	T2	N1A	IIB	0	1.7	0	0.5	0.3	0.7	0.8	1	0.3	0.2	1.6	217	146.3	66.3
TCGA-AN-A041-01A	29	0	1	Ductal	LumA	T2	N1A	IIB	0	0.233333	0.4	5.2	0.3	1.5	0.4	0.3	0.1	0	0.8	364.2	159.8	16.6
TCGA-BH-A0BJ-01A	41	0	1	Ductal	LumA	T2	N1A	IIB	0	22	1.2	0.1	0.1	0.4	0.4	0.5	0.2	0.1	1	163.2	1008.1	29.8
TCGA-BH-A0BM-01A	54	0	1	Ductal	LumA	T2	N1A	IIB	0	62.5333	6.4	0.2	0.1	0.3	0.4	0.3	0.2	0	1	85.2	833.1	39.4
TCGA-BH-A0BV-01A	78	0	1	Ductal	LumA	T2	N1A	IIB	0	50.6333	20.6	0.9	0.5	1.1	0.4	0.3	0.2	0.1	1.1	133.5	235.4	15.6
TCGA-BH-A0DH-01A	63	0	1	Ductal	LumA	T2	N1A	IIB	0	38.5333	1.5	0.9	0.1	0.3	0.3	0.1	0.2	0	2.3	141.2	454	19.5
TCGA-BH-A0DI-01A	63	0	1	Ductal	LumA	T2	N1A	IIB	0	30.4	0.4	0.3	0.7	1.2	0.7	0.8	0.5	0.2	1.6	171.3	212.3	23.6
TCGA-BH-A0DZ-01A	43	0	1	Ductal	LumA	T2	N1A	IIB	0	16.5	10.4	1.1	0.2	1.9	0.8	0	0.6	0.2	2.8	702.5	121.3	19.6
TCGA-BH-A0E7-01A	79	0	1	Ductal	LumA	T2	N1A	IIB	0	45.4333	1.9	10.5	0.3	0.8	0.3	1	0.4	0	2.9	196.1	290.9	26.3
TCGA-BH-A0HX-01A	54	0	1	Ductal	LumA	T2	N1A	IIB	0	27.6333	1.9	0.2	0.8	1.5	0.4	0.3	0.7	1.5	1.6	137.2	296.6	19.6
TCGA-D8-A140-01A	62	0	1	Ductal	LumA	T2	N1A	IIB	0	13.4333	1.4	0.2	0.3	0.3	0.3	0.2	0	0	2	309	341.7	46.1
TCGA-D8-A1JB-01A	54	0	1	Ductal	LumA	T2	N1A	IIB	0	56.2667	1.5	0.5	0	0.3	1	0.5	0.5	0.2	4.2	203.8	380.6	26.4
TCGA-D8-A1X9-01A	66	0	1	Ductal	LumA	T2	N1A	IIB	0	24.2333	19.4	5.5	0.5	2.2	0.4	0.4	0.9	0.1	2.8	277.7	668.7	23.8
TCGA-D8-A1XB-01A	62	0	1	Ductal	LumA	T2	N1A	IIB	0	18.4	17.9	0.4	1	1.5	0.8	1.4	0.4	0.3	1.4	145.8	276.4	37.3
TCGA-D8-A27K-01A	47	0	1	Ductal	LumA	T2	N1A	IIB	0	48.7	10.9	0.9	0.4	1	1.3	4.3	1.1	1.3	1.7	249.7	284.9	56.4
TCGA-E2-A10B-01A	67	0	1	Ductal	LumA	T2	N1A	IIB	0	38.0333	3.1	2	0.8	0.8	1.2	0.8	1.3	0.2	1.4	124.8	261.7	27.4
TCGA-E2-A153-01A	51	0	1	Ductal	LumA	T2	N1A	IIB	0	23.5667	0	0.5	0.7	2.4	0.6	1.3	0.8	0.1	1.9	164.5	193.4	49.8
TCGA-EW-A1J1-01A	38	0	1	Ductal	LumA	T2	N1A	IIB	0	19.1667	3.6	0.7	0	0.2	0.3	0.9	0.2	0	3.4	142.2	536.8	26.8
TCGA-EW-A1P5-01A	77	0	1	Ductal	LumA	T2	N1A	IIB	0	23.4333	0.4	0.4	0.3	1	1.4	1.9	1.8	0.4	3.3	96.6	251.8	9.2
TCGA-EW-A1P6-01A	64	0	1	Ductal	LumA	T2	N1A	IIB	0	18.7333	0	1.2	0.2	0.3	0.2	13.3	0.9	0.2	0.9	104.5	176.2	19.8
TCGA-EW-A1PA-01A	59	0	1	Ductal	LumA	T2	N1A	IIB	0	19.1667	0.3	0.5	0.1	0.6	0.7	1.2	0.5	0	1.2	74.9	299.3	18.6
TCGA-LL-A7SZ-01A	49	0	2	Ductal	LumA	T2	N1A	IIB	0	19.8	0.4	0.1	0	0.1	0.2	0.4	0.1	0	0.7	20.4	19.3	3.7
TCGA-OL-A66O-01A	39	0	2	Ductal	LumA	T2	N1A	IIB	0	17.6	1.1	0	0	0.1	0.3	0.1	0.1	0	0.2	82.9	224.2	14
TCGA-AC-A2FG-01A	79	0	1	Lobular	LumA	T2	N1A	IIB	0	61.7667	8.4	0.5	0.2	0.8	1.3	4.2	0.6	0.3	1.2	175.1	460.7	54.4
TCGA-AC-A3HN-01A	87	0	1	Lobular	LumA	T2	N1A	IIB	0	16.5333	12.2	3	0.2	0.9	0.9	0.3	0.5	0	2.2	193	460.7	33.1
TCGA-AO-A0JJ-01A	54	0	1	Lobular	LumA	T2	N1A	IIB	0	62.9	0	0	0.1	0.4	0.5	0.5	0.5	0	1.8	76.5	378.2	20.6
TCGA-BH-A28Q-01A	46	0	1	Lobular	LumA	T2	N1A	IIB	0	37.3	2.4	0.3	0.3	0.4	0.6	1.3	0.2	0.9	1.1	247.6	45.5	49.3
TCGA-BH-A8G0-01A	54	0	1	Lobular	LumA	T2	N1A	IIB	0	22.0667	14.9	0.9	0.3	0.8	0.7	1.5	0.3	0.3	2.4	172.9	431.5	38.4
TCGA-D8-A1XO-01A	56	0	1	Lobular	LumA	T2	N1A	IIB	0	56.0667	1.9	0.9	0.3	0.6	0.3	2.4	0.8	0.1	2.5	148.2	416.6	37.8
TCGA-EW-A1IW-01A	80	0	1	Lobular	LumA	T2	N1A	IIB	0	12.3667	0.9	0.5	1.5	1.7	1.4	2.2	0.8	0.7	1.3	2511.6	98.3	37.1
TCGA-GM-A5PV-01A	63	0	1	Lobular	LumA	T2	N1A	IIB	0	13.7333	3.1	0	0.1	0.6	0.7	0.9	0.5	0.1	1.5	157.6	602.4	28.3
TCGA-LL-A5YL-01A	64	0	1	Lobular	LumA	T2	N1A	IIB	0	17.3	10.4	0.8	0.5	1.3	0.9	0.4	0.3	1.7	0.6	136.7	217.8	75.8
TCGA-OK-A5Q2-01A	59	0	0	Lobular	LumA	T2	N1A	II	0	2.13333	0.9	0.4	0.2	0.6	1	1.1	0.4	0.4	1.4	294.5	237.4	68.6
TCGA-A1-A0SG-01A	61	0	1	Otro	LumA	T2	N1A	IIB	0	14.4667	1.5	0.3	0.2	0.6	1	0.5	0.9	0.1	1	208.7	540.4	21.2
TCGA-A2-A1G0-01A	49	0	1	Otro	LumA	T2	N1A	IIB	0	20.5333	22.1	2.7	0.1	0.3	0.9	0.8	0.2	0.1	1.6	425.7	364.7	31.3
TCGA-LD-A7W6-01A	54	0	1	Otro	LumA	T2	N1A	IIB	0	13.4667	19.5	2.2	0.1	0.2	0.6	0.8	0.7	0.1	2.1	186.6	464	40.2
TCGA-3C-AALJ-01A	62	0	2	Ductal	LumB	T2	N1A	IIB	0	49.1333	0.3	0	0.3	1	3	0.2	1.7	0.1	0.9	172.2	153.7	26.9
TCGA-A1-A0SI-01A	52	0	1	Ductal	LumB	T2	N1A	IIB	0	21.1667	0.8	1	0.8	1.2	1	2.8	1.1	0.1	3.2	102.2	528.1	66.3
TCGA-A2-A0CW-01A	67	0	1	Ductal	LumB	T2	N1A	IIB	0	109.433	26.7	5.7	0.6	0.8	0.9	1.3	0.6	0	2.2	171.8	352	52.8
TCGA-A2-A0D4-01A	37	0	2	Ductal	LumB	T2	N1A	IIB	0	25.5667	0.2	0	0.1	0.3	0.3	0.6	0.1	0	0.6	181.2	286.9	26.8
TCGA-A2-A0EY-01A	62	0	1	Ductal	LumB	T2	N1A	IIB	0	64.1667	0.8	0.2	0.1	2.1	1.2	1.1	0.6	0	1.2	1739.9	83.4	45.8
TCGA-A2-A25C-01A	50	0	1	Ductal	LumB	T2	N1A	IIB	0	17.4333	0.7	9.1	0.2	1.1	1	0.2	0.2	0	2.2	220.3	320.6	49.6
TCGA-A2-A4S3-01A	59	0	2	Ductal	LumB	T2	N1A	IIB	0	22.2	1.1	0.4	1.2	6.9	2.3	6.3	0.5	0.1	1.5	81.9	44.1	26.3
TCGA-A8-A06R-01A	69	0	0	Ductal	LumB	T2	N1A	IIB	0	18.2333	0	0.6	15.2	12.8	0.5	0	6.5	0.5	2	35.7	77.3	68.6
TCGA-A8-A075-01A	42	0	0	Ductal	LumB	T2	N1A	IIB	0	17.2667	1	0	0.3	1.8	1.7	6.2	0.2	0.3	2.6	93.1	81.5	21.2
TCGA-A8-A082-01A	58	0		Ductal	LumB	T2	N1A	IIB	0	18.3	9.1	0.3	0.2	1	1.9	2.7	1.2	0.2	0.7	102.8	325.1	20.5
TCGA-AC-A2BM-01A	41	0	2	Ductal	LumB	T2	N1A	IIB	0	100.733	0.2	0.7	0.1	0.2	0.5	0.1	0.1	0	1.9	73.2	6.1	15.8
TCGA-D8-A1J8-01A	77	0	1	Ductal	LumB	T2	N1A	IIB	0	14.3667	0.4	0.5	1.7	5.3	3.4	2.6	0.4	6.1	13.3	32.4	217.9	28.1
TCGA-D8-A1JD-01A	41	0	1	Ductal	LumB	T2	N1A	IIB	0	18.4	15.8	1.5	0.1	0.4	0.5	0.2	0	0	1.8	173.8	148	24.3
TCGA-D8-A1XL-01A	34	0	1	Ductal	LumB	T2	N1A	IIB	0	20.2	1.8	1	0	0.2	0.2	0.8	0.1	0	5.7	240.9	147.9	36.2
TCGA-D8-A1XR-01A	56	0	1	Ductal	LumB	T2	N1A	IIB	0	16.0667	1.5	0.4	0.4	0.6	0.4	0.7	0.4	0	0.7	117.8	283.3	33.6
TCGA-E2-A10C-01A	54	0	1	Ductal	LumB	T2	N1A	IIB	0	40.6667	9.8	0.4	0.1	0.7	0.3	0.2	1	0	1	105.5	326	36.4
TCGA-E2-A155-01A	58	0	1	Ductal	LumB	T2	N1A	IIB	0	21.3333	1.5	0	2.1	0.6	0.1	4	0.5	0	0.7	335	235.5	33.2
TCGA-E2-A15K-01A	58	0	1	Ductal	LumB	T2	N1A	IIB	0	9.16667	0.1	6.6	0.1	0.3	0.5	0.6	0.2	0.4	1.9	168.2	395	26.7
TCGA-E2-A56Z-01A	69	0	2	Ductal	LumB	T2	N1A	IIB	0	8.4	0	0	0.1	0.6	0.2	0.3	0.4	0	0.5	94.7	86.2	9.4
TCGA-LL-A7T0-01A	70	0	2	Ductal	LumB	T2	N1A	IIB	0	12.5333	0	4	0.4	0.5	0.5	0.1	0.3	0	1.2	218.2	134.6	27.1
TCGA-A8-A085-01A	44	1	0	Ductal	NA	T2	N1A	IIB	0	37.4667	0.5	0.5	0.3	0.8	0.2	2.8	0.3	0	0.2	180.2	188.9	12.9
TCGA-AC-A62V-01A	58	1	2	Ductal	NA	T2	N1A	IV	1	11.6	0	0.1	0.1	0.5	0.1	0.1	0	0.1	0.1	82.8	138.6	27
TCGA-BH-A0B1-01A	66	0	1	Ductal	NA	T2	N1A	IIB	0	38.2667	13.8	0.9	0.2	1	0.5	2.5	0.2	1.2	1.7	108.3	359.5	16.8
TCGA-BH-A0DD-01A	58	1	1	Ductal	NA	T2	N1A	IIB	0	82.8667	1.2	0.5	0.5	0.3	0.5	1.5	0.4	0	2.8	909.6	328.3	21.2
TCGA-BH-A0HL-01A	56	0	1	Ductal	NA	T2	N1A	IIB	0	2.4	0	0.1	0.1	0.6	1.8	0.2	0.1	0	0.3	181.9	6.4	13.7
TCGA-BH-A1ES-01A	35	0	1	Ductal	NA	T2	N1A	IIB	1	115.4	26.1	2.1	0.5	1.8	1.3	0.1	0	0.2	0.7	150.5	271.8	30.3
TCGA-A2-A3KC-01A	55	0	2	Lobular	NA	T2	N1A	IIB	0	36.7333	0.7	0.2	0.2	0.5	0.7	0.4	0.3	0	1.3	312.8	206.6	72.7
TCGA-A7-A13H-01A	61	0	1	Lobular	NA	T2	N1A	IIB	0	29.9667	1	2.7	0.2	0.8	0.9	0.9	0.8	0.3	4.1	232.9	514.4	70.1
TCGA-A7-A4SA-01A	40	0	1	Lobular	NA	T2	N1A	IIB	0	15.1333	1.2	0.3	0.1	0.8	0.6	0.3	0.3	0	2.7	191.6	135.5	12.7
TCGA-AC-A3W7-01A	66	0	1	Lobular	NA	T2	N1A	IIB	0	15.7	16.1	1.6	0.4	1.5	1.1	1.3	0.9	0.4	1.2	164.9	977.6	70.9
TCGA-GM-A3NY-01A	72	0	1	Lobular	NA	T2	N1A	IIB	0	38.7333	9	0.3	0.2	0.4	0.6	1.1	0.2	0.1	0.5	82.9	365.2	34.9
TCGA-A2-A3XW-01A	42	0	2	Ductal	Normal	T2	N1A	IIB	0	57.0667	0	0.1	0.1	0.1	0.3	3.5	3.1	0.4	0.6	126.8	469.5	39.6
TCGA-AO-A03R-01A	57	0	1	Ductal	Normal	T2	N1A	IIB	0	69.7	0.2	0	0	0.2	0.4	0.5	0.2	0	1	16.4	140.6	11
TCGA-AO-A03T-01A	42	0	1	Ductal	Normal	T2	N1A	IIB	0	70.8	3.8	0.4	0.2	0.1	0.4	2.7	0.7	0	0.5	39.6	138.9	14.2
TCGA-EW-A1PG-01A	53	0	1	Lobular	Normal	T2	N1A	IIB	0	35.0333	0.5	0.4	0.4	4.8	2.2	0.8	0.6	0.8	8.4	130.1	485.5	31.7
TCGA-EW-A1PB-01A	70	0	2	Ductal	Basal	T3	N1A	IIIA	0	20.2667	0.2	0.9	0.9	0.6	0.7	1.1	1.8	0.3	29.8	52.7	20.4	30.4
TCGA-D8-A1XJ-01A	76	0	1	Otro	HER2	T3	N1A	IIIA	0	22.1333	0.4	0.2	1.4	8.3	2.8	0.4	1.1	0.5	0.5	4028.2	275.9	23.5
TCGA-A1-A0SJ-01A	39	0	2	Ductal	LumA	T3	N1A	IIIA	0	13.8667	4.5	1	0.4	0.6	0.8	0.3	0.4	0	0.6	156.2	458.5	23.1
TCGA-A8-A06T-01A	75	0	0	Ductal	LumA	T3	N1A	IIIA	0	53.8	0.2	0.5	0.1	0.2	0.3	1.4	0.1	0.1	2.4	241	267.5	19.8
TCGA-BH-A0AZ-01A	47	0	1	Ductal	LumA	T3	N1A	IIIA	0	63.9667	15	1.3	1	1.6	1.6	2.9	2.8	0.2	0.9	93.8	253.7	29.9
TCGA-S3-AA12-01A	82	0	2	Ductal	LumA	T3	N1A	IIIA	0	19.1333	0.1	0.3	0.1	0.1	0.3	0.1	0	0	1.2	267.2	213.3	34.2
TCGA-A7-A26E-01A	71	0	1	Lobular	LumA	T3	N1A	IIIA	0	31.8	7.2	0.2	0.1	0.4	1.3	1.4	0	0.1	1.1	89.9	161.9	51.3
TCGA-BH-AB28-01A	53	0	1	Lobular	LumA	T3	N1A	IIIA	0	9.56667	13.4	0.1	0.4	0.4	1	11.5	2.7	0.2	0.8	357.1	146.9	75.7
TCGA-Z7-A8R5-01A	61	0	1	Lobular	LumA	T3	N1A	IIIA	0	109.567	0	0.3	0.1	0.8	1.3	0.4	0.3	0.1	0.7	94.2	475.6	30
TCGA-D8-A73W-01A	79	0	1	Mucinoso	LumA	T3	N1A	IIIA	1	12.8333	2.2	0.5	0.3	1.6	0.5	2.6	0.4	0.1	4.4	126.9	235.9	59.8
TCGA-A2-A1G4-01A	71	0	1	Ductal	LumB	T3	N1A	IIIA	0	19.8333	8.9	0.3	0.1	0.3	0.3	1.3	0.3	0	0.9	74.1	220.3	19.4
TCGA-A7-A13F-01A	44	0	1	Ductal	LumB	T3	N1A	IIIA	0	25.5	0.2	0.6	0.1	0.3	0.3	1.8	0.9	0.1	0.4	213.5	105.2	17.1
TCGA-A8-A07L-01A	58	0	0	Ductal	LumB	T3	N1A	IIIA	0	32.5	0.4	3.5	2.2	1.4	1.1	1	0.5	0.2	0.6	158.9	199.5	33.2
TCGA-AO-A0JD-01A	59	0	1	Ductal	LumB	T3	N1A	IIIA	0	73	0.7	0.2	0.4	1.8	0.6	5.1	1.8	1.2	1.8	80.2	284	28.7
TCGA-BH-A0BZ-01A	59	0	1	Ductal	LumB	T3	N1A	IIIA	0	75.1667	2	2.8	0.5	2.1	0.5	0.1	0.1	0.2	5	128.2	661.5	39.6
TCGA-D8-A1Y1-01A	80	0	1	Ductal	LumB	T3	N1A	IIIA	1	10.0667	15.9	2.1	0.5	1.3	0.4	0.6	0	0	1	119.7	155.9	22.9
TCGA-EW-A3U0-01A	61	0	2	Ductal	NA	T3	N1A	IIIA	0	17.7333	0	0.7	1.3	1.3	1.1	0.1	0.1	0.1	5.3	52.3	61.5	24.3
TCGA-AC-A2QI-01A	76	0	1	Lobular	NA	T3	N1A	IIIA	0	19.6	0.4	0.3	0.3	1	0.6	0.3	0.8	0.1	1.1	265.3	983.2	111.2
TCGA-GM-A3XG-01A	46	0	1	Lobular	NA	T3	N1A	IIIA	0	44.3333	9.5	0.1	0.1	0.3	1.3	0.6	0.4	0.1	0.5	156.6	397.8	24.2
TCGA-LQ-A4E4-01A	73	0	1	Lobular	NA	T3	N1A	IIIA	0	28.3	11.9	0.6	0.6	0.5	0.3	1.7	1.6	0.1	0.7	121.9	363.3	31.3
TCGA-AO-A0JB-01A	50	0	1	Ductal	Normal	T3	N1A	IIIA	0	51.4	0	0	0	0.1	0.2	0.9	0.8	0.2	0.1	19.4	120.1	8
TCGA-B6-A0RO-01A	71	0	1	Ductal	LumA	T4	N1A	IIIB	0	164.3	0.2	0.3	0.1	0.6	0.7	0.7	1.1	0.1	0.2	167.7	691.3	51
TCGA-PL-A8LX-01A	35	0	2	Ductal	LumA	T4	N1A	IV	0	0.166667	0.4	1	0.1	0.6	1.3	0.1	0.1	0	0.4	176.6	1.2	4.8
TCGA-AO-A0J5-01A	48	0	1	Otro	LumA	T4	N1A	IV	1	26.4	0.9	1.2	0.6	0.9	0.4	0.3	0.8	0.1	0.6	143.9	280.7	37
TCGA-A8-A09B-01A	58	0	0	Ductal	LumA	T4B	N1A	IIIB	0	12.1667	0.2	0.6	1.1	1.6	0.9	4.5	1.5	0.3	1.6	178.9	369.3	46.4
TCGA-D8-A1XG-01A	86	0	1	Ductal	LumA	T4B	N1A	IIIB	0	14.9333	1.1	0.4	0.7	2.6	1.1	2	0.7	0	1.5	65.7	280	34.8
TCGA-D8-A1XC-01A	85	0	1	Mucinoso	LumA	T4B	N1A	IIIB	1	12.5667	5.4	0.3	0.1	0.1	0.4	2.2	0	0.1	0.5	60.2	206.6	10.9
TCGA-BH-A1FR-01A	73	0	1	Otro	LumA	T4B	N1A	IIIB	1	54.7333	7.1	0.7	0.1	0.4	0.5	0.2	0	0	0.9	86.8	277.7	6.4
TCGA-BH-A1FC-01A	78	0	2		Basal	T1C	N1B	IIA	1	115.733	0.1	0.2	0.8	0.5	0.3	0.1	0.2	0.1	2.1	23.6	65.9	36.6
TCGA-BH-A18Q-01A	56	0	1	Ductal	Basal	T2	N1B	IIB	1	56.4	4.8	0.2	1.6	2.3	5.5	4.2	1	0.2	3.5	84.8	298.4	72.5
TCGA-BH-A18V-01A	48	0	1	Ductal	Basal	T2	N1B	IIB	1	51.8667	14.8	1.7	5.7	4.4	1.9	0.5	0.8	0.6	3.4	114.1	568.5	156.9
TCGA-BH-A203-01A	78	0	1	Ductal	HER2	T2	N1B	IIB	1	39.1333	1.5	1.7	0.9	11.7	1.2	4.4	0.7	0.2	1.5	61.9	107.6	21.1
TCGA-B6-A0I5-01A	49	0	1	Ductal	LumA	T2	N1B	IIB	0	285.2	4.5	0	0.2	0.4	0.9	1	0.5	1.1	0.2	119.6	156.7	42.9
TCGA-B6-A0IG-01A	50	0	1	Ductal	LumA	T2	N1B	IIB	1	148.533	1.1	0.2	0.1	0.6	1.5	0.6	0.6	0.2	0.8	1660.9	218.7	34.9
TCGA-B6-A0WZ-01A	50	0	2	Ductal	LumA	T2	N1B	II	0	209.733	2.5	0.3	0.2	0.4	0.3	2.1	0.4	0.1	1.5	117.8	613.3	35.2
TCGA-B6-A0X4-01A	62	0	1	Ductal	LumA	T2	N1B	IIB	1	28.6667	2.6	0.2	0.3	0.3	1	3.2	0.8	0.3	0.8	81.3	143.7	26.1
TCGA-BH-A18N-01A	88	0	1	Ductal	LumA	T2	N1B	IIA	1	15.6	0	1	0.1	0.6	0.3	1.8	0.1	0	0.7	197.1	105.3	17.8
TCGA-BH-A1EW-01A	38	0	1	Ductal	LumA	T2	N1B	IIA	1	56.4667	23.6	9.9	1.2	3.9	1.5	2.8	1	0.1	3.3	197.7	175.5	56.5
TCGA-BH-A1EX-01A	67	0	1	Ductal	LumA	T2	N1B	IIB	1	50.2667	12.4	0.5	0.6	9.5	1	1.2	1.6	1.1	1.7	172	294.6	85.2
TCGA-BH-A1FH-01A	47	0	1	Ductal	LumA	T2	N1B	IV	1	34.4667	2.3	0.2	0.8	0.8	2.6	0.5	1	0.4	1.9	88.6	158	22.7
TCGA-BH-A1FL-01A	69	0	1	Ductal	LumA	T2	N1B	IIB	1	55.7667	11.5	1.3	0.1	0.4	0.7	3.3	0.5	0.2	1.7	212.4	369.1	75.3
TCGA-GM-A2DA-01A	46	0	1	Ductal	LumA	T2	N1B	IIB	1	219.767	14	1	0.2	0.6	0.7	0.3	0.1	0.1	1.2	485.5	299.4	5.5
TCGA-B6-A0RP-01A	73	0	1	Mixto	LumA	T2	N1B	X	1	104.2	21.5	2.1	0.2	0.6	0.5	0.3	0.3	0	1.3	194.2	527.3	30.6
TCGA-B6-A0WV-01A	67	0	1	Ductal	LumB	T2	N1B	IIB	1	80.5667	23.9	4.3	0.2	0.8	0.5	1.3	0.4	0.1	0.9	95.6	264.8	32.4
TCGA-B6-A0WW-01A	58	0	2	Ductal	LumB	T2	N1B	X	1	18.6	12	0.2	0.2	0.3	0.2	1.2	0.4	0	1.8	192.3	226.3	40.9
TCGA-B6-A0X5-01A	61	0	2	Ductal	LumB	T2	N1B	IIB	1	69.9	12.3	0.2	0	0.1	0.2	0.5	0.6	0	3.1	71.1	289.3	16.7
TCGA-BH-A204-01A	80	0	1	Ductal	LumB	T2	N1B	IIB	1	84.4667	0.2	0.1	0.2	0.8	0.3	0.1	0.2	0	1	90.6	67.2	11
TCGA-AO-A0J3-01A	67	0	1	Otro	LumB	T2	N1B	IIB	0	21.7	0	0.2	0.1	0.5	0.2	0.1	0.1	0	0.6	56	45.5	2.5
TCGA-EW-A1P0-01A	55	0	1	Otro	LumB	T2	N1B	IIB	0	41.7	0.3	0.1	0.1	0.5	0.3	0.1	0	0	1	10.5	8.5	9.1
TCGA-BH-A1FB-01A	60	0	1	Ductal	NA	T2	N1B	IIB	1	122.3	1.9	0.9	0.3	1.1	2.1	1	0.5	0.3	4.4	121.4	245.4	19.7
TCGA-BH-A208-01A	48	0	1	Ductal	Normal	T2	N1B	IIB	1	58.6333	0.6	0.5	0.7	4.9	2.2	0.8	2.7	0.7	0.8	62.7	322.5	21.2
TCGA-B6-A0IQ-01A	40	0	1	Ductal	Basal	T3	N1B	IIIA	0	142.833	0.3	0.1	0.3	0.3	2.3	0.1	0.4	0.1	0.9	40.7	29.8	82.5
TCGA-B6-A0WX-01A	40	0	2	Otro	Basal	T3	N1B	IIIA	1	21.3	0.5	0.5	3.2	2	3.8	0.1	1.5	0.9	1	68.4	894.5	108.2
TCGA-BH-A1EV-01A	45	0	1	Ductal	HER2	T3	N1B	IIIA	1	12.1667	15.5	0.7	1.4	1.7	3.6	12.9	0.8	0.6	0.7	1975.7	442.5	109.8
TCGA-B6-A0WY-01A	40	0	1	Ductal	LumA	T3	N1B	IIIA	1	115.367	11.2	1.5	0.3	1.6	1.6	0.8	0.6	0.3	2	165.7	252.1	27.3
TCGA-B6-A0IH-01A	81	0	1	Lobular	LumA	T3	N1B	IIIA	1	98.8333	2.1	0.6	0.3	0.6	1.2	1.6	0.8	0.2	1.6	121.5	440.5	56.1
TCGA-B6-A0IE-01A	38	0	2	Mixto	LumA	T3	N1B	IIIA	1	66.4333	0.1	0.1	0.1	0.1	1.4	7.4	2.3	0	0.3	44.3	181.6	14.5
TCGA-BH-A1FJ-01A	66	0	1	Ductal	LumB	T3	N1B	IIIA	1	64.2333	0.4	0.1	4.4	1	1	2.7	0.3	1.3	0.9	150.4	472.6	95.7
TCGA-B6-A0RI-01A	44	0	1	Ductal	LumA	T4B	N1B	IIIB	0	237.533	17.5	5.1	0.3	1.7	0.9	1.1	0.3	0.6	4.4	105.8	412.1	31.3
TCGA-BH-A1F2-01A	53	0	1	Ductal	LumB	T4B	N1B	IIIB	1	31.9667	0.2	0	0.7	3	0.6	0.2	0.4	0	0.8	836.8	368.4	14.4
TCGA-BH-A1F0-01A	80	0	1	Ductal	Basal	T1A	N1C	IIA	1	26.1667	0.7	0.6	0.9	1.8	2.9	0.5	0.7	2.8	6.8	57.7	278.2	45
TCGA-E2-A158-01A	43	0	1	Ductal	Basal	T1C	N1MI	IIA	0	15	7.2	0.4	1.3	0.6	1.1	0.3	0.2	0.1	2	78.6	137.2	105.1
TCGA-OL-A66I-01A	36	0	2	Ductal	Basal	T1C	N1MI	IIA	0	23.8	12.8	1.9	0.8	3.3	1.2	0.2	0	1.8	2.5	62.7	47.8	45.3
TCGA-A2-A0ER-01A	63	0	1	Ductal	LumA	T1C	N1MI	IB	0	75.4333	1.6	0.5	0	0.3	0.3	0.2	0.2	0	0.5	150.8	148.6	15.2
TCGA-BH-A0BT-01A	56	0	1	Ductal	LumA	T1C	N1MI	IIA	0	78.8333	0	10.1	0.1	0.5	0.6	0.8	0.2	0.1	2.9	242.1	394.7	30.3
TCGA-BH-A42V-01A	41	0	2	Ductal	LumA	T1C	N1MI	IB	0	21.1667	11.4	3.4	0.2	0.5	0.8	0.7	0.4	0.2	1.2	166.2	294.2	25.4
TCGA-E2-A15H-01A	38	0	1	Ductal	LumA	T1C	N1MI	IIA	0	13.1	0.5	0.4	0.1	0.7	1.1	0.4	0.1	0.3	0.6	1277.4	444.2	65.7
TCGA-E2-A1IK-01A	71	0	1	Ductal	LumA	T1C	N1MI	IIA	0	60	5.1	0.6	0	0.4	0.6	1.6	0.5	0.1	0.9	24.5	142.7	4.7
TCGA-E2-A1L6-01A	44	0	1	Ductal	LumA	T1C	N1MI	IIA	0	54.9333	13.9	0.2	0.1	0.6	1	2.2	0.9	0.5	2.2	126	398.3	38.7
TCGA-E2-A1L9-01A	40	0	1	Ductal	LumA	T1C	N1MI	IIA	0	19.9333	4.8	0.1	0.6	2.2	1.2	1.2	0.6	1.3	2.8	95.7	108.7	39.2
TCGA-E2-A570-01A	47	0	2	Ductal	LumA	T1C	N1MI	IB	0	31.0333	0	0.2	0.1	0.5	0.5	2.4	1.9	0.4	2.2	138.1	183.8	60.4
TCGA-EW-A1J2-01A	50	0	2	Lobular	LumA	T1C	N1MI	X	0	13.4333	3.5	0.2	0.9	1.5	1.2	2.1	0.9	0.7	3	311.7	363.2	56.5
TCGA-OL-A66H-01A	74	0	2	Mucinoso	LumA	T1C	N1MI	IB	0	27.0667	10.2	1.2	0.1	0.3	0.5	0.3	0.5	0.1	1.2	103.7	149.4	7.7
TCGA-A2-A0T3-01A	37	0	1	Ductal	LumB	T1C	N1MI	IB	0	50.5333	0.5	0.3	2	0.6	0.6	0.5	0.1	0.1	0.9	142.6	241.5	22.1
TCGA-A2-A3XU-01A	35	0	2	Ductal	Basal	T2	N1MI	IIB	1	30.4	0	0.1	0.7	2.2	1.1	0.2	0.1	1	0	30.8	195.8	46.7
TCGA-AC-A5EH-01A	76	0	2	Ductal	HER2	T2	N1MI	IIB	0	17.0333	18.9	0.5	0.3	0.7	0.2	2	0.7	0.5	1.3	122.7	642.8	40.9
TCGA-EW-A1OV-01A	56	0	1	Ductal	HER2	T2	N1MI	IIB	0	26.3	2.5	0.5	0.1	0.5	0.4	0.2	0.7	0	3.8	77.3	24	14.2
TCGA-A2-A04W-01A	50	0	1	Otro	HER2	T2	N1MI	IIB	0	103.4	0.1	0.2	0.1	3.9	3.5	0.5	0.7	4.4	0.5	1241.2	732.1	34
TCGA-A2-A0YC-01A	59	0	1	Ductal	LumA	T2	N1MI	IIB	0	33	1	0.2	0.3	0.9	0.3	1.6	0.1	0	1.8	304.4	189.5	26.2
TCGA-E2-A14Q-01A	50	0	1	Ductal	LumA	T2	N1MI	IIB	0	38.7667	0.8	0.2	0.3	0.5	1.1	2.2	1.6	1	1.6	94.6	535.7	27.4
TCGA-E2-A1IG-01A	45	0	1	Ductal	LumA	T2	N1MI	IIB	0	71.3333	1.2	0.8	1.1	3.3	1.3	0.4	0.2	0.9	1.6	170.9	323.7	42.6
TCGA-WT-AB41-01A	55	0	2	Ductal	LumA	T2	N1MI	IIB	0	53.7	6.3	0.1	0	0.2	0.2	0.2	0	0	1.1	68.6	110.3	35.6
TCGA-AC-A3QP-01A	79	0	1	Lobular	LumA	T2	N1MI	IIB	0	22.5	1.8	0.1	0	0.5	0.2	0.3	0.4	0	0.3	116.9	244.2	15.3
TCGA-GM-A5PX-01A	65	0	1	Lobular	LumA	T2	N1MI	IIB	0	18.3667	8.7	0.4	0.3	0.7	0.3	0.1	0.2	0.1	1.4	141	368.7	39.3
TCGA-LD-A66U-01A	44	0	1	Lobular	LumA	T2	N1MI	IIB	0	21.5333	10.9	0.8	0.1	0.3	0.3	0.9	0.3	0.1	1.5	130.3	218.6	37.8
TCGA-A2-A04Y-01A	53	0	1	Ductal	LumB	T2	N1MI	IIB	0	36.6333	1.3	0.3	0.3	0.5	0.8	2.5	0.3	0	0.8	84.6	347.3	14
TCGA-BH-A0BF-01A	56	0	1	Ductal	LumB	T2	N1MI	IIB	1	44.1333	1.1	0.8	0.3	0.9	0.7	1	0.5	0.1	4.3	49	55.6	26.7
TCGA-S3-AA17-01A	64	0	2	Ductal	LumB	T2	N1MI	IIB	0	14.1333	0.9	0.4	0.1	0.5	0.3	2.8	0.8	0	2.4	101.2	107.2	35.8
TCGA-AC-A2FM-01A	87	0	1	Lobular	NA	T2	N1MI	IIB	1	26.4	0.3	0.3	0.9	0.9	1.2	0.3	0.1	0	0.3	457.4	201.6	15.1
TCGA-A2-A3KD-01A	47	0	1	Mucinoso	LumA	T3	N1MI	IIIA	0	40.2	7.3	1.4	0.1	0.4	0.9	3.3	1.4	0.1	0.8	186.2	288.1	29.2
TCGA-BH-A18L-01A	50	0	1	Ductal	LumB	T3	N1MI	IIIA	1	27.0333	0	0.2	0	0.4	0.2	0.2	0	0	0.9	267	183	25.4
TCGA-A7-A4SB-01A	56	0	1	Lobular	NA	T3	N1MI	IIIA	0	13.9333	10.1	9.7	0	0.3	0.6	1.9	0.2	0	0.9	234.6	289.9	60.8
TCGA-AC-A3TM-01A	50	0	1	Lobular	NA	T3	N1MI	IIIA	0	25.4	5.5	0	0.1	0.2	0.5	1	0.8	0.2	0.6	107.3	177	28.1
TCGA-AR-A1AR-01A	50	0	1	Ductal	Basal	T1	N2	IIIA	1	17.4667	10.9	0.5	1.5	1.7	3.1	0.5	0.3	3	3.6	32.5	249.3	60.7
TCGA-C8-A12Q-01A	78	0	3	Ductal	HER2	T1	N2	IIIA	1	12.8333	0.2	0.9	0.2	1.1	0.4	2.2	0.6	0.1	1.8	3231.9	301.8	65.9
TCGA-AR-A24R-01A	45	0	1	Ductal	LumB	T1	N2	IIIA	0	114.333	2.7	0.7	0.1	0.6	0.4	0.7	0.2	0	2.3	106.1	194.1	33.1
TCGA-E9-A1N3-01A	70	0	1	Mixto	LumA	T1C	N2	IIIA	0	35.3	0.4	0.3	0.1	0.6	0.5	8.5	1.7	0	0.7	138.4	179.6	9.6
TCGA-E9-A1RI-01A	43	0	1	Mixto	LumA	T1C	N2	IIIA	0	48.3	6.6	1	0.5	1.2	1.1	0.3	0.4	0.2	1.9	258.8	263.4	17.3
TCGA-E9-A1RG-01A	62	0	1	Ductal	LumB	T1C	N2	IIIA	0	21.5667	16	2.8	0.2	0.7	0.2	0.5	0.3	0	0.6	104.6	212.6	20.9
TCGA-AN-A0FJ-01A	59	0	1	Ductal	Basal	T2	N2	IV	0	8.06667	9.9	0.9	0.8	4	1.7	0.3	0	0.2	0.7	54	226.3	127.5
TCGA-AR-A251-01A	51	0	1	Ductal	Basal	T2	N2	IIIA	0	101	4.4	1.2	5.9	4.7	10.7	13.8	3	28.2	3.4	66	83.1	24.8
TCGA-C8-A131-01A	82	0	3	Ductal	Basal	T2	N2	IIIA	0	13.7	8.2	0.8	2.4	17	7.1	3	1.1	1.8	1	53.8	458.2	28.4
TCGA-E2-A14X-01A	55	0	2	Ductal	Basal	T2	N2	IIIA	0	32.4	0.3	0.2	4.5	8.7	4	9.8	1.7	1.8	1.3	56.9	667.2	91.4
TCGA-C8-A8HP-01A	59	0	3		HER2	T2	N2	IIIA	0	13.2	0.5	0.3	0.3	0.9	1	0.1	1.4	0.2	2.5	2353.6	201.8	35.7
TCGA-AR-A254-01A	50	0	1	Ductal	HER2	T2	N2	IIIA	0	86.8333	1	0.3	2.2	2	1.9	0.3	0.4	0.2	3.9	2391.9	57.8	45.2
TCGA-C8-A138-01A	54	0	3	Ductal	HER2	T2	N2	IIIA	0	12.6667	1.6	0.2	0.2	0.9	0.7	0.9	2.7	0.1	2	158.3	403.5	34.3
TCGA-C8-A278-01A	61	0	3	Ductal	HER2	T2	N2	IIIA	0	9.9	0.2	0.3	0.3	1.5	0.7	0.1	0.1	0	3.8	836	118.3	53.5
TCGA-E2-A1B0-01A	50	0	1	Ductal	HER2	T2	N2	IIIA	0	54.3667	0	0.2	0.8	1.3	3.1	1.5	1.4	0.6	2.9	2385.1	222.3	49.9
TCGA-AN-A04A-01A	36	0	1	Ductal	LumA	T2	N2	IIIA	0	3	6.7	2.4	1	3.8	0.8	0.1	0.5	0.4	0.6	59.6	138.4	30
TCGA-AN-A0AS-01A	70	0	1	Ductal	LumA	T2	N2	IIIA	0	0.333333	1.1	0.1	0.6	2.7	0.7	0.1	0.9	0.3	0.7	67.5	278.9	32.4
TCGA-AN-A0FW-01A	67	0	1	Ductal	LumA	T2	N2	IIIA	0	0.366667	2.2	0.2	0.1	0.8	0.2	0.1	0.4	0	0.2	49.7	335.5	38.7
TCGA-AN-A0FZ-01A	45	0	1	Ductal	LumA	T2	N2	IIIA	0	0.333333	6.9	9.2	0.2	1.2	0.9	0.1	0.1	0	0.2	243.1	196.7	27.2
TCGA-AN-A0XN-01A	68	0	1	Ductal	LumA	T2	N2	IIIA	0	0.333333	0	0.7	7.3	3.4	0.9	1.6	1.6	0.1	2.5	50.7	106	21
TCGA-AN-A0XO-01A	59	0	1	Ductal	LumA	T2	N2	IIIA	0	12.5	0	0.4	1	2.9	1.8	3.9	1.1	1.7	1	179.5	410.3	66.4
TCGA-AN-A0XP-01A	69	0	1	Ductal	LumA	T2	N2	IIIA	0	0.3	13.8	2	0.1	0.9	0.4	2.1	0.2	0	3.8	186.4	689.1	57.5
TCGA-AN-A0XS-01A	63	0	1	Ductal	LumA	T2	N2	IIIA	0	0.333333	0	0.8	0.4	1	0.2	0.4	0.1	0	1.5	127.6	229.7	18.5
TCGA-AN-A0XT-01A	54	0	1	Ductal	LumA	T2	N2	IIIA	0	0.333333	0.8	0.2	0.2	0.7	0.5	0.2	0.6	0	1.5	77.7	297.2	15.1
TCGA-AN-A0XV-01A	67	0	1	Ductal	LumA	T2	N2	IIIA	0	5.4	0	0.6	2.9	0.5	1.8	22.1	1.2	0	1.7	80	440.9	17.8
TCGA-AN-A0XW-01A	36	0	1	Ductal	LumA	T2	N2	IIIA	0	5.66667	0	1.7	0.6	1.6	1.9	2.3	0.5	1.8	5.9	86.3	138.4	30.4
TCGA-AR-A0TZ-01A	43	0	1	Ductal	LumA	T2	N2	X	1	108.733	20.3	6	0.1	0.5	0.5	0.2	0.4	0.1	0.9	289.1	337	19.9
TCGA-AR-A1AU-01A	39	0	1	Ductal	LumA	T2	N2	IIIA	0	95.6	0	2.8	0.5	1	1	2.8	1.2	0.4	1	143.6	201.8	30.1
TCGA-C8-A1HI-01A	40	0	3	Ductal	LumA	T2	N2	IIIA	0	11.4333	6	0.4	0.8	1.1	2.1	1.6	1.1	0.3	0.9	182.5	401.5	85.8
TCGA-E9-A1RF-01A	68	0	1	Ductal	LumA	T2	N2	IIIA	0	6.66667	0.3	0.3	0.8	3.6	1.3	0.4	0.5	0.4	3.1	157.2	115.2	36.9
TCGA-AR-A24M-01A	38	0	1	Mixto	LumA	T2	N2	IIIA	0	122	1.7	1.2	0.5	1.3	0.7	0.9	0.3	0.4	1	187.9	468.5	43.3
TCGA-E9-A1N4-01A	41	0	1	Mixto	LumA	T2	N2	IIIA	0	33.3333	9.5	2.6	0.1	0.9	0.7	0.1	0	0	3.6	80.4	189.9	7.9
TCGA-A2-A0SW-01A	82	0	1	Ductal	LumB	T2	N2	IV	1	45.5	0.1	0.6	0.3	0.6	0.3	0.5	0.8	0.1	1.5	13.4	248.8	15.3
TCGA-AN-A0XR-01A	55	0	1	Ductal	LumB	T2	N2	IIIA	0	0.333333	1	0.8	0.4	0.5	0.2	1.6	0.3	0.1	4.3	64.8	373.9	56.9
TCGA-AR-A0TT-01A	53	0	2	Ductal	LumB	T2	N2	IIIA	0	110.533	0.8	0.5	0.6	1.8	0.5	0.5	0.4	0	5.1	71.1	60.5	57.9
TCGA-AR-A0U2-01A	47	0	1	Ductal	LumB	T2	N2	IIIA	1	85.0333	2.5	0.4	0.3	0.6	0.4	0.2	0	0	1.6	177.3	126.7	20.9
TCGA-E2-A1L7-01A	40	0	1	Ductal	LumB	T2	N2	IIIA	0	61.2	5.3	1	4.6	7.8	4.7	9.9	4.3	0.2	3.8	40.4	193	23.5
TCGA-E9-A1RE-01A	74	0	1	Ductal	LumB	T2	N2	IIIA	0	47.3	0.3	0.1	0.2	0.6	0.3	0.2	0.1	0	0.5	240	124.5	10.8
TCGA-E9-A226-01A	45	0	1	Ductal	LumB	T2	N2	IIIA	1	34.9333	5.1	0	2.5	2.3	0.7	0.6	0	0.3	3.1	97.7	240.6	82.4
TCGA-E9-A22E-01A	56	0	1	Ductal	LumB	T2	N2	IIIA	0	42.3	1.5	0.4	0.7	1.4	1.1	2.1	0.9	0.1	2.1	29	293.5	19.6
TCGA-E9-A54Y-01A	63	0	1	Lobular	LumB	T2	N2	IIIA	0	24.1667	0.4	0	0	0	0.3	0.1	0	0	0.1	98.5	307	24.7
TCGA-BH-A0B4-01A	65	1	1	Ductal	NA	T2	N2	IIIA	0	39.7	5.6	1.8	0.1	0.3	0.4	0.2	0	0.1	1.1	194.2	151.3	12.9
TCGA-AO-A03L-01A	34	0	3	Ductal	LumA	T3	N2	IIIA	0	81.4	0.2	0.3	0.4	0.8	1	0.3	0.1	0.2	1.5	220.8	414.6	21.6
TCGA-A2-A4S2-01A	62	0	1	Lobular	LumA	T3	N2	IIIA	0	21.4333	0.7	0.1	0.1	0.4	0.9	0.9	0.4	0	7.8	156.2	81.6	56.3
TCGA-AR-A24O-01A	43	0	1	Mixto	LumA	T3	N2	IIIA	0	120.233	0.7	0.6	0.3	0.8	1.1	0.4	0.8	0.5	1.8	88.1	395.9	10.9
TCGA-B6-A0RV-01A	42	0	1	Mixto	LumA	T3	N2	IIIA	0	171.867	0.5	0.2	0.3	0.3	0.7	1	0.2	0.1	1.7	85.3	230	27.6
TCGA-A8-A06Q-01A	63	0	0	Ductal	LumB	T3	N2	IIIA	0	1.03333	8.8	0.8	1	3.8	1.6	20.6	2.2	0.6	0.5	102.7	142	26.7
TCGA-C8-A130-01A	52	0	3	Ductal	LumB	T3	N2	IIIA	0	12.3333	0	0.2	0.9	0.8	0.3	4.2	1.5	0.1	0.6	119.9	85.3	22.8
TCGA-C8-A26V-01A	47	0	3	Ductal	LumB	T3	N2	IIIA	0	20.5333	0	0.8	4.7	6.8	1.8	11.1	1.4	0.8	1.7	58.9	200.4	21.9
TCGA-AR-A2LK-01A	62	0	1	Lobular	LumB	T3	N2	III	1	54.9667	7.8	3.1	0.5	0.6	0.5	0.5	0.2	0.1	0.9	137.2	57.8	22.6
TCGA-C8-A8HR-01A	49	0	3	Lobular	Normal	T3	N2	IIIA	0	13.6	1.6	1.5	0.1	0.6	0.8	0.9	1.2	0.1	2.3	102.9	295.7	24.5
TCGA-PL-A8LZ-01A	29	0	2	Ductal	Basal	T4B	N2	IIIB	0	10.0667	0	2.8	0.2	2.6	1.7	0.4	0.1	0.6	12.6	31.3	275.4	85
TCGA-BH-A18J-01A	56	0	1	Ductal	LumA	T4B	N2	IV	1	20.4	0.8	0.2	3.6	3	1.7	4.3	0.9	0.5	1	113.9	228.8	90.6
TCGA-BH-A1F8-01A	90	0	1	Ductal	LumB	T4B	N2	IIIB	1	0.0333333	11.1	0.7	1	0.7	0.8	2.9	0.6	0.2	1.3	110	114	11.5
TCGA-A2-A3XS-01A	62	0	2	Ductal	NA	T1	N2A	IIIA	1	34.4	0.3	0.1	5.4	8.5	4.7	3.7	2.3	6	0.7	96.6	532.3	60.5
TCGA-B6-A409-01A	44	0	2	Ductal	Basal	T1C	N2A	IIIA	1	19.1	5	0	1.5	1.9	2.7	0.2	0.4	5.2	0.5	57.2	996.5	67
TCGA-D8-A1JF-01A	79	0	1	Ductal	HER2	T1C	N2A	IIIA	0	12.2	11.3	0.3	2.6	2	1.7	0.1	0.2	0	0.8	109.5	155	19
TCGA-A8-A06P-01A	63	0	0	Ductal	LumA	T1C	N2A	IIIA	0	13.2	1.5	0.6	0.4	0.8	0.4	0.6	0.8	0	0.9	126.9	364.5	17
TCGA-BH-A0H7-01A	65	0	1	Ductal	LumA	T1C	N2A	IIIA	0	23.4	0.1	4.6	0.3	1.1	0.5	0.6	0.4	0.1	0.7	86.8	493.2	21.2
TCGA-D8-A1Y0-01A	65	0	1	Ductal	LumA	T1C	N2A	IIIA	0	15.7333	0.9	0.2	0.1	0.4	0.9	0.3	0.2	0	4.1	103	255.5	19.8
TCGA-D8-A27L-01A	49	0	1	Ductal	LumA	T1C	N2A	IIIA	0	16.6333	1.8	0.5	0.3	1.1	0.7	2.6	0.5	0.3	3	161.3	406.8	25.4
TCGA-E2-A1B4-01A	74	0	1	Ductal	LumA	T1C	N2A	IIIA	1	33.4667	5.3	3.2	0	0.3	0.5	0.3	1.4	0.1	1.7	176.1	737.3	36.9
TCGA-V7-A7HQ-01A	75	0	2	Ductal	LumA	T1C	N2A	IIIA	0	67.7667	6.7	0.1	0.1	0.4	0.2	0.4	0.8	0.2	0.6	93.6	232.2	18.2
TCGA-D8-A1X8-01A	62	0	1	Lobular	LumA	T1C	N2A	IIIA	0	26.1	1.9	2.5	0	0.2	0.6	1.2	0.2	0	1.2	208.2	398.9	25.8
TCGA-D8-A27I-01A	58	0	1	Lobular	LumA	T1C	N2A	IIIA	0	14.6333	0.1	0.5	0.2	0.6	0.7	2.1	1.1	0.1	2.1	128.6	221.1	28
TCGA-XX-A899-01A	46	0	1	Lobular	LumA	T1C	N2A	IIIA	0	15.5667	1.9	0.5	0.3	0.6	0.5	0.4	0.7	0.3	2.1	162	204	33.7
TCGA-D8-A1XZ-01A	81	0	1	Ductal	LumB	T1C	N2A	IIIA	0	15.5333	13	2.8	0.7	0.9	0.4	0.2	0.3	0.1	2.1	66.2	163.3	15.7
TCGA-D8-A1XD-01A	36	0	1	Ductal	NA	T1C	N2A	IIIA	0	17.4	4.3	0.4	0.3	1.4	1	0.3	0.5	0.1	0.6	245.5	215	16.9
TCGA-GM-A3XN-01A	44	0	1	Lobular	NA	T1C	N2A	IIIA	0	67.3	0.4	0.2	0.3	0.7	0.8	0.4	0.5	0	0.9	88.9	232.3	30.3
TCGA-A8-A07U-01A	66	0	0	Ductal	Basal	T2	N2A	IIIA	0	25.3333	4.1	2.1	0.4	0.7	1.1	0.5	0.5	0.9	10.3	84.7	124.7	47.6
TCGA-AC-A2BK-01A	78	0	2	Ductal	Basal	T2	N2A	IIIA	0	74.0667	3.5	0.5	1.2	1.6	3.8	0.2	0.8	0.3	0.9	33.7	13.4	3.2
TCGA-A8-A07I-01A	69	0		Ductal	HER2	T2	N2A	IIIA	0	14.2	18.2	0.3	1.9	2.6	4.2	10.9	0.3	0.6	3.8	2436.1	8.6	116.9
TCGA-AO-A0JE-01A	53	0	2	Ductal	HER2	T2	N2A	IIIA	0	77.8333	2.2	0.6	0.4	1.1	0.6	0.4	0.3	1	4.4	735	32	29.3
TCGA-D8-A13Z-01A	51	0	1	Ductal	HER2	T2	N2A	X	0	21.1667	1.5	1	3.1	20.7	10.7	1	2	11.5	3.3	82.8	468.9	49
TCGA-A2-A0ET-01A	58	0	1	Ductal	LumA	T2	N2A	IIIA	0	35.5333	1.3	0.6	0	0.1	0.4	0.2	0.7	0	1.4	243.2	70.1	0.1
TCGA-AQ-A0Y5-01A	70	0	1	Ductal	LumA	T2	N2A	IIIA	1	5.73333	0.3	0.2	1.5	3	2.8	0.2	0.3	0.4	1.1	2782.7	84.4	24.6
TCGA-AQ-A1H2-01A	84	0	1	Ductal	LumA	T2	N2A	IIIA	0	15.8333	2.8	0.2	0.2	0.2	0.1	0.3	0.1	0	0.8	193	116.3	29.9
TCGA-BH-A0DS-01A	71	0	1	Ductal	LumA	T2	N2A	IIIA	0	2.6	0.5	0.2	0.6	0.8	0.5	0.8	0.3	0.1	0.7	113.4	149.8	46.2
TCGA-BH-A0DV-01A	54	0	1	Ductal	LumA	T2	N2A	IIIA	0	68.8	0.2	0.4	0.3	1.4	0.6	1	0.8	0.1	1.2	133.3	331.4	22
TCGA-BH-A0E2-01A	49	0	2	Ductal	LumA	T2	N2A	IIIA	0	14.5	0.4	2.3	1.1	2.2	1.4	0.1	0.2	2.1	1.7	58.7	247.2	21.4
TCGA-EW-A1IZ-01A	53	0	1	Ductal	LumA	T2	N2A	IIIA	0	18.4667	4.2	1	0.1	0.3	0.5	0.2	0	0.1	2.4	95.7	194.8	18.2
TCGA-LL-A6FQ-01A	77	0	2	Ductal	LumA	T2	N2A	IIIA	0	2.66667	0.4	0.3	0.2	0.3	0.1	0.8	0.4	0.1	0.2	178.5	370.6	21.5
TCGA-4H-AAAK-01A	50	0	1	Lobular	LumA	T2	N2A	IIIA	0	11.6	2.8	0.5	0.2	0.6	0.8	0.5	0.7	0.1	1.3	244.1	345.3	24.8
TCGA-AQ-A7U7-01A	55	0	1	Lobular	LumA	T2	N2A	IIIA	1	19.4667	3.2	5.5	0.1	0.5	1	0.5	0.1	0.1	6.7	71.3	134.2	19.1
TCGA-BH-A0B5-01A	40	0	1	Lobular	LumA	T2	N2A	IIIA	0	71.2	0.2	0.6	0.1	0.2	0.7	0.5	0.2	0	3.4	186.6	462.9	34.3
TCGA-PE-A5DC-01A	72	0	1	Lobular	LumA	T2	N2A	IIIA	1	47.6667	8.2	0.7	0.1	0.3	0.5	0.2	0.1	0	0.7	119.7	269	15.6
TCGA-AO-A0JG-01A	49	0	1	Otro	LumA	T2	N2A	IIIA	0	26.6	19.7	2.6	0.1	0.7	1.1	0.3	0.3	0.1	2.3	141.1	427	73.5
TCGA-A2-A0SV-01A	63	0	1	Ductal	LumB	T2	N2A	IV	1	27.5	0	0.8	0.5	2.5	0.8	1.1	0.5	0.1	1.7	113.1	158	24.8
TCGA-A2-A0YH-01A	53	0	1	Ductal	LumB	T2	N2A	IIIA	0	21.9667	0.8	1.3	0.2	0.6	0.2	0.3	0.8	0.2	4.2	134.1	167.3	21.4
TCGA-A2-A25E-01A	34	0	2	Ductal	LumB	T2	N2A	IIIA	0	106.8	13.7	3.8	0.1	0.8	0.5	0.2	0.5	0	0.9	154.7	230.8	32.1
TCGA-A7-A2KD-01A	53	0	2	Ductal	LumB	T2	N2A	IIIA	0	22.6333	0.3	0.6	0.2	0.5	0.9	2.9	1.1	0.1	2.1	2614.1	263.4	26.3
TCGA-A8-A08P-01A	70	0	0	Ductal	LumB	T2	N2A	IIIA	0	31.4333	1.6	0.7	0.1	1.1	0.7	2.3	0.5	0	5.6	241.8	180.5	19
TCGA-A8-A092-01A	48	0	0	Ductal	LumB	T2	N2A	IIIA	0	31.4	0.8	0.8	0.4	0.3	1.6	3	0.4	0.1	1.1	249.6	144.6	24.7
TCGA-BH-A18U-01A	72	0	1	Ductal	LumB	T2	N2A	IIIA	1	52.1	45.3	1.4	1.2	2.8	0.2	3.4	0.7	0.2	2	2222.6	66.7	28
TCGA-D8-A1Y3-01A	61	0	1	Ductal	LumB	T2	N2A	IIIA	0	14.3333	0.2	0.1	0	0.1	0.1	0.3	0.1	0	1	76.3	82.2	11.1
TCGA-D8-A27N-01A	36	0	1	Ductal	LumB	T2	N2A	IIIA	0	17.3	0	0.1	1	6.9	1.1	0.9	0.2	0.4	1.1	955	195.7	26.8
TCGA-AO-A0JL-01A	59	0	1	Ductal	NA	T2	N2A	IIIA	0	56.1	6	0.1	0.8	1.3	2.5	0.2	0.4	0	0.1	146.4	278.2	24.8
TCGA-B6-A400-01A	43	0	2	Ductal	NA	T2	N2A	IIIA	0	7.16667	12.3	1.4	1.8	2.3	4.2	0.3	1.1	3.5	2.9	77.7	161.2	82.8
TCGA-A2-A1G6-01A	50	0	1	Ductal	Normal	T2	N2A	IIIA	0	16.7	17.7	1.2	0.1	0.4	2	1.5	1.5	0.7	2.1	100.4	664.9	21.2
TCGA-E2-A108-01A	64	0	1	Ductal	Normal	T2	N2A	IIIA	0	27.9	7.2	1.5	0.2	1.3	0.8	1.3	0.7	0.5	6	48.7	205.5	11.5
TCGA-A2-A0YJ-01A	39	0	1	Ductal	Basal	T3	N2A	IIIA	0	18.8667	0.2	0	14.1	16.7	20.3	3.9	1.5	26.4	1.2	995.1	851.7	48.7
TCGA-E2-A1LL-01A	73	0	2	Ductal	Basal	T3	N2A	IIIA	0	43.6333	2.3	0.9	0.1	12.1	10.3	2.6	3.7	0.5	2.1	43.5	175.3	22.9
TCGA-A8-A08L-01A	89	0	0	Ductal	HER2	T3	N2A	IIIA	1	1	7.4	0.8	4	14.9	6	6.6	5.1	0.4	2.3	223.7	71.5	52
TCGA-A2-A0CK-01A	60	0	1	Lobular	LumA	T3	N2A	IIIA	0	138.633	2	0.3	0.1	0.4	0.5	0.2	0.3	0	0.8	157.6	240	21.8
TCGA-A2-A0YL-01A	48	0	1	Lobular	LumA	T3	N2A	IIIA	0	49.1333	12.5	3.5	0.1	0.4	1.2	3.8	0.3	0.2	3.1	84.9	213.2	38.2
TCGA-BH-A0HP-01A	65	0	1	Lobular	LumA	T3	N2A	IIIA	0	13.8	12.1	1.2	0.2	0.4	0.5	0.9	0.2	0.1	1.4	96.5	281.1	44.4
TCGA-E2-A107-01A	54	0	1	Lobular	LumA	T3	N2A	IIIA	0	34.9	6	0.3	0.1	0.6	0.2	1.2	1.1	0	0.5	231.4	769.9	83.7
TCGA-A2-A1FW-01A	62	0	1	Ductal	LumB	T3	N2A	IIIA	0	17.6	4.6	0.2	0.3	0.3	0.7	0.3	0.1	0.1	0.9	71.3	134.6	4.9
TCGA-A2-A1FX-01A	61	0	1	Ductal	LumB	T3	N2A	IIIA	0	61.5667	0.3	0.7	0.1	0.5	0.4	0.2	0.3	0	0.8	120.2	58.2	14.7
TCGA-D8-A1X6-01A	80	0	1	Ductal	LumB	T3	N2A	IIIA	0	18.0333	0	0.8	0.1	0.3	0.2	0.5	0.3	0	1.4	116	5.8	10.5
TCGA-AC-A3BB-01A	46	0	2	Lobular	NA	T3	N2A	IIIA	0	32.9	11.7	0.3	0.2	0.5	0.8	0.2	0.5	0.1	1.5	113.7	308.5	30.2
TCGA-A2-A0CL-01A	37	0	2	Ductal	Normal	T3	N2A	IIIA	0	100.5	6.7	2.3	1.9	1.4	0.8	0.2	0.3	0.1	7.3	66.1	114.6	11.9
TCGA-A2-A0YT-01A	56	0	1	Ductal	LumB	T4B	N2A	IIIB	1	24.1	18.7	8	0.4	0.6	0.8	1.4	0.7	0.6	1	135.2	447.1	46.1
TCGA-A8-A09Q-01A	83	0	0	Ductal	LumB	T4B	N2A	IIIB	0	25.3667	0.1	0.2	0.2	0.3	0.2	0.2	0.2	0	2.2	68.7	142.6	9
TCGA-E2-A14P-01A	79	0	1	Ductal	HER2	T2	N3	IIIC	0	41.5333	0.4	0.1	1.1	2.2	2	0.4	0.6	0.4	1.2	3010.6	527.5	21
TCGA-AO-A0JA-01A	36	0	2	Ductal	LumA	T2	N3	IIIC	0	21.8333	0	0.3	0.4	0.6	1	1.5	1.6	0.4	1.2	124.4	254.9	48.7
TCGA-BH-A0BC-01A	60	0	1	Ductal	LumA	T2	N3	IIIC	0	32.4667	0	0.4	0.5	0.7	0.5	1.3	0.9	0.1	1.2	44.3	285.9	16.3
TCGA-E9-A1R2-01A	51	0	1	Ductal	LumA	T2	N3	IIIC	0	35.4333	0.6	0.1	0.2	0.2	0.8	0.9	0.7	0.2	1.5	273.6	312.5	25.7
TCGA-E9-A1R3-01A	70	0	1	Ductal	LumA	T2	N3	IIIC	0	2.6	2.4	0.8	0.3	1.6	0.8	1.4	1	3.8	2	104.8	442.2	95.6
TCGA-OL-A5RV-01A	43	0	2	Ductal	LumA	T2	N3	IIIC	0	35.4	0	0.3	0.2	0.7	1.8	2.7	1.5	4.7	0.8	298.7	483.1	79.6
TCGA-AO-A0J9-01A	61	0	1	Lobular	LumA	T2	N3	IIIC	0	53.7667	0.2	0.1	0.6	0.5	0.5	0.2	0.8	0.1	0.6	24.1	129.3	10.4
TCGA-AR-A5QN-01A	68	0	1	Lobular	LumA	T2	N3	IIIC	0	33.7667	7.3	0.2	0.8	1.3	1.8	4.8	0.7	0.1	1.2	166.8	352.6	53.5
TCGA-E9-A5FK-01A	60	0	1	Lobular	LumA	T2	N3	IIIC	0	27.0667	6.3	1.5	0	0.3	0.5	1.5	0.8	0.1	1.8	72.7	165.5	23.6
TCGA-A8-A09W-01A	70	0	0	Lobular	LumB	T2	N3	IIIB	0	1	8.1	1.2	0.1	0.4	0.2	0.5	0	0	0.6	128.5	311	12.2
TCGA-E2-A2P5-01A	78	0	2	Lobular	NA	T2	N3	IIIC	1	27.3667	1.4	0.2	0.3	0.4	0.3	0.6	1.1	0	1	62.2	169.3	26.8
TCGA-E2-A3DX-01A	43	0	1	Lobular	NA	T2	N3	IIIC	0	44.1667	0.4	0.1	0.2	0.7	0.6	3.3	0.7	0.5	1.3	463	310.5	27.4
TCGA-A2-A0T2-01A	66	0	1	Ductal	Basal	T3	N3	IV	1	8.5	1	0.2	0.2	0.6	1.8	0.4	0.7	0.2	0.6	45.3	992.7	61
TCGA-A2-A0T1-01A	55	0	4	Ductal	HER2	T3	N3	IIIC	0	17.3667	0.7	0.3	0.4	1.6	1.4	1.3	0.7	0.1	3.1	1779.3	12.3	33
TCGA-C8-A1HO-01A	34	0	3	Ductal	LumA	T3	N3	IIIC	0	12.5	0.4	0.2	0.7	1.3	0.3	0.4	0.3	0	3.6	36.5	97.7	20.5
TCGA-AR-A24T-01A	46	0	1	Lobular	LumA	T3	N3	IIIC	0	106.733	0.5	0.3	0.4	0.7	0.7	0.2	0.4	0.1	1.1	157.2	155.4	45
TCGA-E9-A6HE-01A	45	0	1	Lobular	LumA	T3	N3	IIIC	0	28.2333	2.6	0	0.1	1.1	0.2	2.1	0.9	0.3	0.7	152.9	127	37.8
TCGA-OL-A66N-01A	59	0	1	Lobular	LumA	T3	N3	IIIC	0	26.4	0.9	0	0	0.2	0.3	0.2	0.3	0.2	0.8	157.5	253.3	51.5
TCGA-B6-A0IB-01A	64	0	1	Ductal	LumB	T3	N3	IV	1	131.367	0.8	0.2	0.1	0.2	0.1	0.5	1	0	0.2	65.1	247.1	36.9
TCGA-AC-A3EH-01A	79	0	1	Lobular	NA	T3	N3	IIIC	1	6.56667	10.2	0.2	0.2	0.4	0.4	0.2	0.4	0.2	0.6	311.7	559.1	89.3
TCGA-E9-A3Q9-01A	78	0	1	Lobular	NA	T3	N3	IIIC	0	33.3667	4.3	0.1	0.1	0.2	0.3	0.7	0.8	0	0.6	32.6	81.6	4.3
TCGA-AR-A2LH-01A	55	0	1	Lobular	Normal	T3	N3	III	1	20.5333	11.1	1.6	0.3	5	3.1	1.9	3	13.7	2.5	121.5	860.6	42.7
TCGA-BH-A28O-01A	50	0	1	Lobular	NA	T3A	N3	IIIC	0	37.3333	14.5	0.6	0.2	0.7	1.3	0.5	0.8	0.2	1.5	126.2	272.7	28.4
TCGA-E9-A1RC-01A	56	0	1	Mixto	LumA	T4B	N3	IIIC	0	40.8	0.9	0.1	2.4	2.6	1.4	7.9	1.3	0.6	0.5	139.5	152.4	82.2
TCGA-A8-A079-01A	69	0	0	Ductal	LumB	T4B	N3	IIIB	0	9.13333	0.6	0.4	1.1	0.3	0.8	1.7	1.4	0	0.5	75.6	167.9	12
TCGA-EW-A2FR-01A	59	0	2	Ductal	HER2	T1B	N3A	IIIC	0	55.7667	1.1	0.2	2.9	9.6	3.7	3.1	1.4	3.1	1.9	3299.5	70.3	40.1
TCGA-A2-A0EW-01A	53	0	1	Lobular	LumA	T1B	N3A	IIIC	1	62.8	0	2.7	0.2	0.7	0.9	0.4	0.7	0.1	2.4	148.2	415.2	18.4
TCGA-AC-A3YI-01A	74	0	1	Lobular	Normal	T1C	N3A	IIIC	0	23.5667	1.1	0.6	0.1	1.1	0.9	0.5	0.9	0.1	6.3	205.9	391	33.9
TCGA-A8-A09X-01A	62	0	0	Lobular	HER2	T2	N3A	IIIC	1	14.2	5.6	0.5	0.4	1.2	0.3	0.3	0.5	0.2	2.4	100.4	112.1	14.5
TCGA-A8-A08O-01A	45	0	0	Ductal	LumA	T2	N3A	IV	0	31.4333	2.5	1	0.1	1.4	1	0.4	0.7	0.1	2.7	291.3	446.1	31.5
TCGA-AQ-A1H3-01A	49	0	1	Ductal	LumA	T2	N3A	IIIC	0	32.9667	5.3	0.3	2.1	0.9	1.1	1.2	0.4	0.8	1.4	329.7	217.9	48.8
TCGA-A7-A5ZX-01A	48	0	1	Lobular	LumA	T2	N3A	IIIC	0	11.2	0	0.2	0.2	0.6	1.3	0.5	0.5	0.2	1.6	237.4	388.1	44.6
TCGA-A8-A0A6-01A	64	0	0	Lobular	LumA	T2	N3A	IIIC	0	21.3333	1.7	1.1	0.6	1.2	1.5	1	0.7	0.6	3.3	182.6	281.4	60.6
TCGA-AC-A6IX-01A	49	0	1	Lobular	LumA	T2	N3A	IIIC	0	12.4333	0.4	0.2	0.4	2.6	1.4	2	1.2	0.2	1.7	113.7	422	73.1
TCGA-D8-A27T-01A	53	0	1	Lobular	LumA	T2	N3A	IIIC	0	13.2667	0.9	1.7	0.2	0.6	0.4	0.6	0.3	0	3.2	191.3	286.5	24.4
TCGA-A2-A0YG-01A	63	0	1	Ductal	LumB	T2	N3A	IIIC	0	22.2	14.5	1.2	9.6	10.6	5.3	5.7	0.2	0.4	0.9	3060.1	438.4	170.9
TCGA-A8-A09M-01A	75	0	0	Ductal	LumB	T2	N3A	IIIC	0	33.5333	0.4	0.3	0.3	0.4	0.3	1.4	0.7	0	2.2	117.5	170.9	15
TCGA-A8-A09N-01A	57	0	0	Ductal	LumB	T2	N3A	IIIC	0	1.03333	1.1	0.2	0.2	1.3	1.2	0.6	0.7	0	1.1	101.9	567.5	20.8
TCGA-D8-A1X5-01A	81	0	1	Ductal	LumB	T2	N3A	IIIC	0	18.8333	0.5	0.5	4	1.2	1.9	4.3	0.2	0.1	1.6	951.7	251.1	28
TCGA-D8-A27R-01A	41	0	1	Ductal	LumB	T2	N3A	IIIC	0	10.2333	0	0.6	0.5	0.9	0.6	0.7	0.3	0.1	1.2	146.5	324	28.1
TCGA-A8-A07R-01A	80	0	0	Ductal	NA	T2	N3A	IIIC	0	9.1	0.5	0.6	3	3.4	4.1	0.8	0.5	1.1	1	103.6	28.2	23.5
TCGA-E2-A1LE-01A	71	0	1	Ductal	NA	T2	N3A	IIIC	1	29.3	7.7	0.3	0.5	18.4	1.5	0.6	1.2	0.8	0.8	2642.4	170	42.3
TCGA-A2-A4RW-01A	49	0	1	Lobular	NA	T2	N3A	IIIC	0	7.4	4.4	0.2	0.6	0.3	0.6	1.3	0.3	0	0.9	215.3	2321.3	71.2
TCGA-D8-A3Z5-01A	54	0	1	Lobular	NA	T2	N3A	IIIC	0	33.8333	4.2	0.3	0	0.3	0.8	0.7	0.1	0	0.6	273.4	593	78.1
TCGA-B6-A408-01A	55	0	2	Mixto	NA	T2	N3A	IIIC	0	69.0667	0.3	0.5	0.1	0.4	0.4	0.8	0.5	0	1.6	122.6	151	14.6
TCGA-D8-A1XS-01A	48	1	1	Otro	NA	T2	N3A	IIIC	0	16.5333	14.2	1.9	0.2	0.9	0.5	0.6	0.4	0.1	1.5	305.1	146.9	40.4
TCGA-AC-A2FK-01A	45	0	1	Lobular	Normal	T2	N3A	IIIC	0	88.3333	0.9	0.2	0.5	1.6	2.9	1.3	2.6	0.3	2.3	259.6	589.5	40.9
TCGA-BH-A0E0-01A	38	0	1	Ductal	Basal	T3	N3A	IIIC	0	4.46667	0.3	0	0.4	0.7	1	1.4	7	0.3	0.8	48.8	174.3	106
TCGA-A7-A425-01A	70	0	1	Lobular	LumA	T3	N3A	IIIC	0	14.9	15.2	2.5	0.1	0.6	0.5	0.6	1	0	0.6	108.9	384.1	54.3
TCGA-D8-A1JN-01A	80	0	1	Lobular	LumA	T3	N3A	IIIC	0	20.6667	0.4	0.2	0.7	1.2	1.3	1.5	1.2	0	1.3	110.3	195.9	55.6
TCGA-D8-A3Z6-01A	56	0	1	Lobular	LumA	T3	N3A	IIIC	0	18.7667	23.8	1.2	0.1	1.3	0.6	0.2	0.5	0.1	0.5	140.4	487.6	54.9
TCGA-GM-A4E0-01A	67	0	1	Lobular	LumA	T3	N3A	IIIC	0	73.0333	12.2	0.2	0.1	0.4	1.3	1	1.1	0.2	1.6	64.3	94.3	14.3
TCGA-LL-A9Q3-01A	69	0	1	Lobular	LumA	T3	N3A	IIIC	0	17.7333	0	0.1	0.1	0.5	0.5	0.2	0	0.4	0.5	173	118.7	38.1
TCGA-BH-A0BA-01A	51	0	1	Mixto	LumA	T3	N3A	IIIC	0	37.7333	0.6	0.6	0.1	0.8	0.9	0.2	0.3	0	1.4	159.5	240.2	62.1
TCGA-EW-A2FV-01A	39	0	1	Otro	LumA	T3	N3A	IIIC	0	26.2667	0.3	11.9	0.9	1.6	1.9	0.1	0.7	0.1	2.1	106	610.6	25.6
TCGA-LD-A74U-01A	79	0	1	Otro	LumA	T3	N3A	IIIC	0	13.4	0	0.5	0.1	0.7	0.9	1.4	0.9	0.1	1.5	96.6	374.8	20.5
TCGA-A2-A4RY-01A	46	0	1	Lobular	NA	T3	N3A	IIIC	0	21.6	9.4	1.7	0.1	0.3	1.4	0.6	1.1	0.3	1.6	200.9	308	34.9
TCGA-A7-A426-01A	50	0	1	Lobular	NA	T3	N3A	IIIC	0	12.1333	22.8	1.7	0.1	0.3	1	0.7	0.8	0.1	1.6	96.5	394	31.9
TCGA-AC-A2FE-01A	62	0	1	Lobular	NA	T3	N3A	IIIC	1	87.8667	1	0.9	0.1	0.9	0.7	2.4	0.7	0	2.6	158.2	95.5	45.2
TCGA-E2-A1LK-01A	84	0	2	Ductal	Basal	T4B	N3A	IIIC	1	8.86667	0.1	0.1	0.1	3.1	1.2	4.3	0.7	37.7	0.5	122.5	648.4	129
TCGA-A2-A0CS-01A	73	0	1	Ductal	LumA	T4B	N3A	IV	1	78.2667	12.6	1.6	0.5	0.8	0.5	0.3	0	0	1	147	424	31.6
TCGA-A8-A07E-01A	81	0	0	Ductal	LumA	T4B	N3A	X	0	20.2667	0.9	0.2	0.5	3	1.4	0.5	0.3	0.5	1	81	311.8	31.5
TCGA-A8-A08Z-01A	76	0	0	Ductal	LumA	T4B	N3A	X	0	40.5667	1.3	0.2	1.4	2.7	0.6	2.2	1	0.1	4.3	145.7	126.5	36.1
TCGA-A8-A099-01A	76	0	0	Ductal	LumA	T4B	N3A	X	0	10.1333	13.3	0.4	0.2	0.6	0.2	21.4	2.3	0	1.4	250.6	228.8	64.1
TCGA-A8-A08X-01A	43	0	0	Ductal	HER2	T4D	N3A	IIIC	0	43.6	0.7	0.2	1.7	2	5.4	0.9	0.2	2.2	1	1236.2	167.4	28.5
TCGA-EW-A1P8-01A	58	0	1	Ductal	Basal	T2	N3B	IIIC	1	7.96667	19.2	0.8	2.5	3.1	7.4	0.2	0.2	1.4	1.1	65	278	40.7
TCGA-EW-A1P1-01A	68	0	1	Ductal	Normal	T2	N3B	IIIC	0	40.3333	0.7	0.5	0.5	2.2	2.8	0.3	0.4	1.3	3	91.7	511.6	21
TCGA-UU-A93S-01A	63	0	2	Ductal	HER2	T4D	N3B	IV	1	3.86667	0	0.8	1	3.7	0.7	2.3	0.4	0.4	2.1	4862.3	3.8	68.3
TCGA-A2-A04P-01A	36	0	2	Ductal	Basal	T2	N3C	IIIC	1	18.2667	0.1	0.1	2	6.2	9.4	0.2	1.2	1.7	1.2	25.7	378.1	32.2
TCGA-B6-A0I8-01A	46	0	1	Ductal	NA	T1	NX	X	1	24.9667	0.1	0.1	0.1	0.3	0.4	0.5	0.7	0	0.2	370.3	646.3	52.6
TCGA-BH-A0H6-01A	82	0	1	Ductal	LumA	T1B	NX	I	0	24.9	11.5	8.5	0.4	0.9	0.2	1.3	0.3	0	2.4	123.1	538.9	30
TCGA-B6-A0WS-01A	58	0	2	Ductal	LumA	T1C	NX	X	1	98.8333	20.2	6.4	0.3	0.5	0.8	0.9	0.5	0.1	2.1	90	138.2	14.2
TCGA-BH-A1FG-01A	88	0	1	Ductal	LumA	T1C	NX	I	1	19.2333	5.7	0.5	0.1	0.4	0.2	3.6	0.6	0.1	0.7	90.7	528.5	16.5
TCGA-E2-A15O-01A	89	0	2	Ductal	LumA	T1C	NX	I	0	9.63333	0	0.2	0.1	0.6	0.4	0.5	0.9	0.1	1.6	114.2	97.3	12.7
TCGA-B6-A0IN-01A	45	0	1	Otro	LumB	T1C	NX	X	1	85.7667	6.7	0.2	0.7	14.7	1.6	0.7	0.6	0	0.6	153.6	113.6	18.7
TCGA-LL-A73Z-01A	55	0	2	Ductal	Normal	T1C	NX	IV	1	7.56667	8.4	0.2	1.9	14.5	6.1	0.7	1.9	5.3	1.8	79	261.1	31.8
TCGA-BH-A1EN-01A	78	0	1	Ductal	HER2	T2	NX	IIA	1	70.9	0.4	0.1	0.1	0.4	2	0.1	0.1	0.2	3.9	2886	158.6	63.6
TCGA-A8-A09A-01A	40	0	0	Ductal	LumA	T2	NX	X	0	10.1333	0.4	0.5	0.5	0.9	1.2	0.1	0.1	0.2	1.6	401.4	419.5	13
TCGA-A8-A07W-01A	76	0		Ductal	LumB	T2	NX	IV	0	10.1333	11.4	3.5	1.8	1.1	0.4	0.8	0.2	0.1	1.2	146.5	154.1	17.3
TCGA-5T-A9QA-01A	52	0	2	Otro	LumB	T2	NX	IIA	0	10.1	31.3	5	0	0	1.4	0	0	0.1	0.4	229.2	194	45.9
TCGA-B6-A0I9-01A	62	0	1	Ductal	HER2	T3	NX	IV	1	12.0667	0.4	1.2	0.1	3.2	0.3	5	0.1	0.1	1.6	3558.8	201.8	77.6
TCGA-D8-A1JA-01A	60	0	1	Ductal	HER2	T4B	NX	X	0	16.7333	20.6	0.7	1.7	24.4	10	1.5	2.8	0.4	3.6	1338.7	158.2	43.3
TCGA-LL-A5YM-01A	88	0	2	Ductal	LumB	T4B	NX	IIIB	0	13.1333	0	0	0	0.6	0.7	0.1	0.1	0	0.3	172.1	2.5	8.2
TCGA-B6-A0RM-01A	57	0	2	Ductal	LumA	TX	NX	X	1	79.1	0.2	0.2	0.1	0.2	0.2	0.7	0.6	0	1.1	54.9	162.6	37.4
TCGA-3C-AAAU-01A	55	0	1	Lobular	LumA	TX	NX	X	0	134.9	0.9	0.6	0.6	0.9	0.7	1	1	0.3	0.9	145.5	251.3	27.6
											4.35421	1.09792	0.853717	1.96858	1.49921	1.61229	0.745788	1.01031	2.16085	319.576	292.223	37.7295
											6.26538	1.91318	1.70659	3.59688	2.11821	3.29883	1.1115	3.12882	2.6419	680.933	213.423	27.1995

## Sheet: S5 - Narrative review
Search query: ("breast neoplasms"[MeSH Terms] OR BREAST CANCER[Text Word] AND NKG2D) OR ("breast neoplasms"[MeSH Terms] OR BREAST CANCER[Text Word] AND NKG2DL)
Year	Count
2005	2
2007	1
2008	3
2009	1
2010	2
2011	3
2012	3
2013	5
2014	7
2015	8
2016	13
2017	8
2018	7
2019	7
2020	8
2021	12
2022	7
2023	9
2024	1
2025	13
